# Supplementary material for: Hypoxia-induced interstitial transformation of microvascular endothelial cells by mediating HIF-1α/VEGF signaling in systemic sclerosis
Source: PLoS One. 2022 Mar 1;17(3):e0263369. doi: 10.1371/journal.pone.0263369 (PMC8887755; doi:10.1371/journal.pone.0263369)
Supplement: S1 Data — (XLS) [file pone.0263369.s005.xls]

	ZCDZ	Lz_ssc	pvalue	fc	log2fc	regulate	significant	log10pvalue	compare	description	protein_name	cog	cog_description	KO_id	KO_name	paths	pfam	go	subloc	nr	swissprot
A0A024R4E5	1.024	0.9722	0.1746	0.949414063	-0.074890676	no change	no	-0.757955761	Lz_ssc|ZCDZ	"High density lipoprotein binding protein (Vigilin), isoform CRA_a OS=Homo sapiens OX=9606 GN=HDLBP PE=1 SV=1"				K18756;K17391;K13210	"BICC1, BICC;FUBP;IGF2BP1"	hsa05206(MicroRNAs in cancer)	PF00013.26(KH_1:KH domain); PF07650.14(KH_2:KH domain); PF14611.3(SLS:Mitochondrial inner-membrane-bound regulator)	GO:0005737(cellular_component:cytoplasm); GO:0034364(cellular_component:high-density lipoprotein particle); GO:0005249(molecular_function:voltage-gated potassium channel activity); GO:0005515(molecular_function:protein binding); GO:0006869(biological_process:lipid transport); GO:0016021(cellular_component:integral component of membrane); GO:0044822(molecular_function:poly(A) RNA binding); GO:0008289(molecular_function:lipid binding); GO:0003723(molecular_function:RNA binding); GO:0003676(molecular_function:nucleic acid binding); GO:0005886(cellular_component:plasma membrane); GO:0005634(cellular_component:nucleus); GO:0005829(cellular_component:cytosol); GO:0008203(biological_process:cholesterol metabolic process)	cytoplasmic	gi|4885409|ref|NP_005327.1|( vigilin isoform a [Homo sapiens])	
A0A024R4M0	0.9498	0.9662	0.8158	1.017266793	0.024698097	no change	no	-0.088416299	Lz_ssc|ZCDZ	40S ribosomal protein S9 OS=Homo sapiens OX=9606 GN=RPS9 PE=1 SV=1		"COG0522(J:Translation, ribosomal structure and biogenesis )"	"COG0522(One of the primary rRNA binding proteins, it binds directly to 16S rRNA where it nucleates assembly of the body of the 30S subunit (By similarity))"	K14560;K02997	"IMP3;RP-S9e, RPS9"	hsa03008(Ribosome biogenesis in eukaryotes); hsa03010(Ribosome)	PF01479.22(S4:S4 domain); PF00163.16(Ribosomal_S4:Ribosomal protein S4/S9 N-terminal domain)	"GO:0090502(biological_process:RNA phosphodiester bond hydrolysis, endonucleolytic); GO:0005840(cellular_component:ribosome); GO:0045903(biological_process:positive regulation of translational fidelity); GO:0000213(molecular_function:tRNA-intron endonuclease activity); GO:0005622(cellular_component:intracellular); GO:0003735(molecular_function:structural constituent of ribosome); GO:0006355(biological_process:regulation of transcription, DNA-templated); GO:0003723(molecular_function:RNA binding); GO:0003676(molecular_function:nucleic acid binding); GO:0006388(biological_process:tRNA splicing, via endonucleolytic cleavage and ligation); GO:0019843(molecular_function:rRNA binding); GO:0022627(cellular_component:cytosolic small ribosomal subunit); GO:0006412(biological_process:translation); GO:0015935(cellular_component:small ribosomal subunit)"	cytoplasmic	gi|60653307|gb|AAX29348.1|( ribosomal protein S9 [synthetic construct])	
A0A024R571	0.9105	0.9402	0.5383	1.03261944	0.046308663	no change	no	-0.26897562	Lz_ssc|ZCDZ	EH domain-containing protein 1 OS=Homo sapiens OX=9606 GN=EHD1 PE=1 SV=1				K12477;K12476;K12469;K12483	EHD4;EHD3;EHD2;EHD1	hsa04144(Endocytosis)	PF12763.4(EF-hand_4:Cytoskeletal-regulatory complex EF hand); PF16880.2(EHD_N:N-terminal EH-domain containing protein); PF00350.20(Dynamin_N:Dynamin family); PF01926.20(MMR_HSR1:50S ribosome-binding GTPase)	GO:1990090(biological_process:cellular response to nerve growth factor stimulus); GO:0055038(cellular_component:recycling endosome membrane); GO:0007596(biological_process:blood coagulation); GO:0030139(cellular_component:endocytic vesicle); GO:0061512(biological_process:protein localization to cilium); GO:2001137(biological_process:positive regulation of endocytic recycling); GO:0031175(biological_process:neuron projection development); GO:0010008(cellular_component:endosome membrane); GO:0031095(cellular_component:platelet dense tubular network membrane); GO:0070062(cellular_component:extracellular exosome); GO:0043209(cellular_component:myelin sheath); GO:0005634(cellular_component:nucleus); GO:0005811(cellular_component:lipid particle); GO:0051260(biological_process:protein homooligomerization); GO:0005524(molecular_function:ATP binding); GO:0020018(cellular_component:ciliary pocket membrane); GO:0005509(molecular_function:calcium ion binding); GO:0006886(biological_process:intracellular protein transport); GO:0048471(cellular_component:perinuclear region of cytoplasm); GO:0031901(cellular_component:early endosome membrane); GO:0005525(molecular_function:GTP binding); GO:0060271(biological_process:cilium assembly); GO:0017137(molecular_function:Rab GTPase binding); GO:0010976(biological_process:positive regulation of neuron projection development); GO:0005886(cellular_component:plasma membrane); GO:0042632(biological_process:cholesterol homeostasis); GO:0016197(biological_process:endosomal transport); GO:0006897(biological_process:endocytosis); GO:0034383(biological_process:low-density lipoprotein particle clearance); GO:0010886(biological_process:positive regulation of cholesterol storage); GO:1901741(biological_process:positive regulation of myoblast fusion); GO:0005768(cellular_component:endosome); GO:0005769(cellular_component:early endosome)	cytoplasmic	gi|540344518|ref|NP_001269374.1|( EH domain-containing protein 1 isoform 2 [Homo sapiens])	
A0A075B6I9	0.972	0.9505	0.6712	0.977880658	-0.032269687	no change	no	-0.173148052	Lz_ssc|ZCDZ	Immunoglobulin lambda variable 7-46 OS=Homo sapiens OX=9606 GN=IGLV7-46 PE=3 SV=4				K06553	"VPREB, CD179a"		PF07686.14(V-set:Immunoglobulin V-set domain); PF13927.3(Ig_3:Immunoglobulin domain)	"GO:0038096(biological_process:Fc-gamma receptor signaling pathway involved in phagocytosis); GO:0004252(molecular_function:serine-type endopeptidase activity); GO:0038095(biological_process:Fc-epsilon receptor signaling pathway); GO:0005615(cellular_component:extracellular space); GO:0006898(biological_process:receptor-mediated endocytosis); GO:0016020(cellular_component:membrane); GO:0002376(biological_process:immune system process); GO:0002377(biological_process:immunoglobulin production); GO:0005576(cellular_component:extracellular region); GO:0002250(biological_process:adaptive immune response); GO:0003823(molecular_function:antigen binding); GO:0005886(cellular_component:plasma membrane); GO:0006508(biological_process:proteolysis); GO:0006958(biological_process:complement activation, classical pathway); GO:0006955(biological_process:immune response)"	extracellular	"gi|119579910|gb|EAW59506.1|( hCG1685759, partial [Homo sapiens])"	
A0A075B6K4	1.186	1.317	0.4579	1.110455312	0.151151336	no change	no	-0.339229356	Lz_ssc|ZCDZ	Immunoglobulin lambda variable 3-10 OS=Homo sapiens OX=9606 GN=IGLV3-10 PE=3 SV=2				K06553	"VPREB, CD179a"		PF07686.14(V-set:Immunoglobulin V-set domain); PF13927.3(Ig_3:Immunoglobulin domain); PF07679.13(I-set:Immunoglobulin I-set domain); PF00047.22(ig:Immunoglobulin domain)	GO:0005615(cellular_component:extracellular space); GO:0016020(cellular_component:membrane); GO:0002376(biological_process:immune system process); GO:0002377(biological_process:immunoglobulin production); GO:0005576(cellular_component:extracellular region); GO:0002250(biological_process:adaptive immune response); GO:0003823(molecular_function:antigen binding); GO:0006955(biological_process:immune response); GO:0005886(cellular_component:plasma membrane)	extracellular	"gi|465170|gb|AAA66494.1|( immunoglobulin light chain variable region, partial [Homo sapiens])"	
A0A075B7B8	1.055	1.13	0.6765	1.071090047	0.099079774	no change	no	-0.169732199	Lz_ssc|ZCDZ	Immunoglobulin heavy variable 3/OR16-12 (non-functional) (Fragment) OS=Homo sapiens OX=9606 GN=IGHV3OR16-12 PE=1 SV=1							PF07686.14(V-set:Immunoglobulin V-set domain)	"GO:0005856(cellular_component:cytoskeleton); GO:0009897(cellular_component:external side of plasma membrane); GO:0038096(biological_process:Fc-gamma receptor signaling pathway involved in phagocytosis); GO:0050853(biological_process:B cell receptor signaling pathway); GO:0004252(molecular_function:serine-type endopeptidase activity); GO:0070062(cellular_component:extracellular exosome); GO:0006508(biological_process:proteolysis); GO:0008017(molecular_function:microtubule binding); GO:0006898(biological_process:receptor-mediated endocytosis); GO:0006910(biological_process:phagocytosis, recognition); GO:0006911(biological_process:phagocytosis, engulfment); GO:0038095(biological_process:Fc-epsilon receptor signaling pathway); GO:0042742(biological_process:defense response to bacterium); GO:0003823(molecular_function:antigen binding); GO:0034987(molecular_function:immunoglobulin receptor binding); GO:0042571(cellular_component:immunoglobulin complex, circulating); GO:0006958(biological_process:complement activation, classical pathway); GO:0050871(biological_process:positive regulation of B cell activation); GO:0045087(biological_process:innate immune response); GO:0072562(cellular_component:blood microparticle)"	plasma membrane	gi|1034056027|ref|XP_016802208.1|( PREDICTED: Ig heavy chain V-III region 23 [Pan troglodytes])	
A0A075B7D0	0.8622	1.028	0.1689	1.192298771	0.253745797	no change	no	-0.77237035	Lz_ssc|ZCDZ	Immunoglobulin heavy variable 1/OR15-1 (non-functional) (Fragment) OS=Homo sapiens OX=9606 GN=IGHV1OR15-1 PE=1 SV=1				K06856	IGH	hsa04640(Hematopoietic cell lineage); hsa04650(Natural killer cell mediated cytotoxicity); hsa04020(Calcium signaling pathway); hsa05330(Allograft rejection); hsa04672(Intestinal immune network for IgA production); hsa04145(Phagosome); hsa05310(Asthma); hsa04064(NF-kappa B signaling pathway); hsa05414(Dilated cardiomyopathy); hsa05416(Viral myocarditis); hsa05143(African trypanosomiasis); hsa05140(Leishmaniasis); hsa05146(Amoebiasis); hsa05169(Epstein-Barr virus infection); hsa05162(Measles); hsa05322(Systemic lupus erythematosus); hsa05323(Rheumatoid arthritis); hsa05320(Autoimmune thyroid disease); hsa05202(Transcriptional misregulation in cancer); hsa04662(B cell receptor signaling pathway); hsa04072(Phospholipase D signaling pathway); hsa04664(Fc epsilon RI signaling pathway); hsa04666(Fc gamma R-mediated phagocytosis); hsa05340(Primary immunodeficiency); hsa04151(PI3K-Akt signaling pathway); hsa05150(Staphylococcus aureus infection); hsa05152(Tuberculosis)	PF07686.14(V-set:Immunoglobulin V-set domain)	"GO:0009897(cellular_component:external side of plasma membrane); GO:0050853(biological_process:B cell receptor signaling pathway); GO:0045087(biological_process:innate immune response); GO:0004672(molecular_function:protein kinase activity); GO:0006910(biological_process:phagocytosis, recognition); GO:0006911(biological_process:phagocytosis, engulfment); GO:0005576(cellular_component:extracellular region); GO:0042742(biological_process:defense response to bacterium); GO:0003823(molecular_function:antigen binding); GO:0034987(molecular_function:immunoglobulin receptor binding); GO:0042571(cellular_component:immunoglobulin complex, circulating); GO:0006958(biological_process:complement activation, classical pathway); GO:0050871(biological_process:positive regulation of B cell activation); GO:0006955(biological_process:immune response); GO:0005524(molecular_function:ATP binding); GO:0072562(cellular_component:blood microparticle)"	ER	gi|119570873|gb|EAW50488.1|( hCG1728627 [Homo sapiens])	
A0A087WT12	1.075	0.9985	0.3076	0.928837209	-0.106502327	no change	no	-0.512013669	Lz_ssc|ZCDZ	Glutathione peroxidase OS=Homo sapiens OX=9606 GN=GPX4 PE=1 SV=1		"COG0386(O:Posttranslational modification, protein turnover, chaperones )"	COG0386(glutathione peroxidase)	K05361;K00432	gpx;GPX4	hsa00590(Arachidonic acid metabolism); hsa00480(Glutathione metabolism); hsa04918(Thyroid hormone synthesis); hsa04216(Ferroptosis)	PF00255.16(GSHPx:Glutathione peroxidase)	GO:0005179(molecular_function:hormone activity); GO:0005654(cellular_component:nucleoplasm); GO:0006312(biological_process:mitotic recombination); GO:0046982(molecular_function:protein heterodimerization activity); GO:0051382(biological_process:kinetochore assembly); GO:0000712(biological_process:resolution of meiotic recombination intermediates); GO:0036297(biological_process:interstrand cross-link repair); GO:0005739(cellular_component:mitochondrion); GO:0006979(biological_process:response to oxidative stress); GO:0098869(biological_process:cellular oxidant detoxification); GO:0005576(cellular_component:extracellular region); GO:0043240(cellular_component:Fanconi anaemia nuclear complex); GO:0004602(molecular_function:glutathione peroxidase activity); GO:0000776(cellular_component:kinetochore); GO:0071821(cellular_component:FANCM-MHF complex); GO:0003690(molecular_function:double-stranded DNA binding); GO:0003682(molecular_function:chromatin binding); GO:0031297(biological_process:replication fork processing); GO:0004601(molecular_function:peroxidase activity); GO:0055114(biological_process:oxidation-reduction process); GO:0016491(molecular_function:oxidoreductase activity)	cytoplasmic	"gi|90903240|ref|NP_001034937.1|( phospholipid hydroperoxide glutathione peroxidase, mitochondrial isoform C precursor [Homo sapiens])"	
A0A087WT59	1.069	1.092	0.745	1.021515435	0.030711003	no change	no	-0.127843727	Lz_ssc|ZCDZ	Transthyretin OS=Homo sapiens OX=9606 GN=TTR PE=1 SV=1		COG2351(F:Nucleotide transport and metabolism )	COG2351(5-hydroxyisourate hydrolase)	K20731	TTR	hsa04918(Thyroid hormone synthesis)	PF00576.18(Transthyretin:HIUase/Transthyretin family)	GO:0044267(biological_process:cellular protein metabolic process); GO:0050852(biological_process:T cell receptor signaling pathway); GO:0050853(biological_process:B cell receptor signaling pathway); GO:0005615(cellular_component:extracellular space); GO:0070324(molecular_function:thyroid hormone binding); GO:0070327(biological_process:thyroid hormone transport); GO:0005576(cellular_component:extracellular region); GO:0030198(biological_process:extracellular matrix organization); GO:0042572(biological_process:retinol metabolic process); GO:0042802(molecular_function:identical protein binding); GO:0070062(cellular_component:extracellular exosome)	extracellular	gi|114318993|gb|ABI63345.1|( transthyretin [Homo sapiens])	
A0A087WTP3	1.016	0.9692	0.415	0.953937008	-0.068034092	no change	no	-0.381951903	Lz_ssc|ZCDZ	Far upstream element-binding protein 2 OS=Homo sapiens OX=9606 GN=KHSRP PE=1 SV=1				K12889;K21444;K13210	FUBP;PCBP3_4;PCBP1	hsa03040(Spliceosome); hsa04216(Ferroptosis)	PF00013.26(KH_1:KH domain); PF07650.14(KH_2:KH domain); PF09005.7(DUF1897:Domain of unknown function (DUF1897))	"GO:0010494(cellular_component:cytoplasmic stress granule); GO:0016020(cellular_component:membrane); GO:0000375(biological_process:RNA splicing, via transesterification reactions); GO:0003730(molecular_function:mRNA 3'-UTR binding); GO:0005829(cellular_component:cytosol); GO:0043488(biological_process:regulation of mRNA stability); GO:0005544(molecular_function:calcium-dependent phospholipid binding); GO:0030425(cellular_component:dendrite); GO:0005654(cellular_component:nucleoplasm); GO:0006355(biological_process:regulation of transcription, DNA-templated); GO:0043025(cellular_component:neuronal cell body); GO:0005509(molecular_function:calcium ion binding); GO:0003676(molecular_function:nucleic acid binding); GO:0003677(molecular_function:DNA binding); GO:0006402(biological_process:mRNA catabolic process); GO:0006397(biological_process:mRNA processing); GO:2000628(biological_process:regulation of miRNA metabolic process); GO:0051028(biological_process:mRNA transport); GO:0003723(molecular_function:RNA binding)"	cytoplasmic	gi|54648253|gb|AAH85004.1|( KHSRP protein [Homo sapiens])	
A0A087WU53	1.039	1.02	0.7809	0.981713186	-0.026626502	no change	no	-0.107404577	Lz_ssc|ZCDZ	Magnesium transporter protein 1 OS=Homo sapiens OX=9606 GN=MAGT1 PE=1 SV=1				K19478;K12669	"OST3, OST6;MAGT1"	hsa04141(Protein processing in endoplasmic reticulum); hsa00510(N-Glycan biosynthesis)	"PF04756.10(OST3_OST6:OST3 / OST6 family, transporter family)"	GO:0016021(cellular_component:integral component of membrane); GO:0016020(cellular_component:membrane); GO:0050890(biological_process:cognition); GO:0008250(cellular_component:oligosaccharyltransferase complex); GO:1903830(biological_process:magnesium ion transmembrane transport); GO:0015693(biological_process:magnesium ion transport); GO:0005887(cellular_component:integral component of plasma membrane); GO:0018279(biological_process:protein N-linked glycosylation via asparagine); GO:0015095(molecular_function:magnesium ion transmembrane transporter activity)	Golgi apparatus	gi|215983058|ref|NP_115497.4|( magnesium transporter protein 1 [Homo sapiens])	
A0A087WUT6	1.216	1.135	0.6548	0.933388158	-0.099450931	no change	no	-0.183891329	Lz_ssc|ZCDZ	Eukaryotic translation initiation factor 5B OS=Homo sapiens OX=9606 GN=EIF5B PE=1 SV=1		"COG0532(J:Translation, ribosomal structure and biogenesis )"	COG0532(One of the essential components for the initiation of protein synthesis. Protects formylmethionyl-tRNA from spontaneous hydrolysis and promotes its binding to the 30S ribosomal subunits. Also involved in the hydrolysis of GTP during the formation of the 70S ribosomal complex (By similarity))	K03243;K02355;K02519	"infB, MTIF2;EIF5B;fusA, GFM, EFG"	hsa03013(RNA transport)	PF00009.24(GTP_EFTU:Elongation factor Tu GTP binding domain); PF11987.5(IF-2:Translation-initiation factor 2); PF14578.3(GTP_EFTU_D4:Elongation factor Tu domain 4); PF03144.22(GTP_EFTU_D2:Elongation factor Tu domain 2); PF01926.20(MMR_HSR1:50S ribosome-binding GTPase)	GO:0006446(biological_process:regulation of translational initiation); GO:0046872(molecular_function:metal ion binding); GO:0004514(molecular_function:nicotinate-nucleotide diphosphorylase (carboxylating) activity); GO:0005829(cellular_component:cytosol); GO:0003924(molecular_function:GTPase activity); GO:0005634(cellular_component:nucleus); GO:0009435(biological_process:NAD biosynthetic process); GO:0005515(molecular_function:protein binding); GO:0005525(molecular_function:GTP binding); GO:0044822(molecular_function:poly(A) RNA binding); GO:0003743(molecular_function:translation initiation factor activity)	nuclear	gi|84043963|ref|NP_056988.3|( eukaryotic translation initiation factor 5B [Homo sapiens])	
A0A087WUZ3	1.012	0.998	0.836	0.986166008	-0.020097569	no change	no	-0.077793723	Lz_ssc|ZCDZ	Spectrin beta chain OS=Homo sapiens OX=9606 GN=SPTBN1 PE=1 SV=1		COG5069(Z:Cytoskeleton )	"COG5069(Microtubule associated monoxygenase, calponin and LIM domain containing)"	K06115;K06114	SPTA;SPTB	hsa04210(Apoptosis)	PF00435.18(Spectrin:Spectrin repeat); PF00307.28(CH:Calponin homology (CH) domain); PF15410.3(PH_9:Pleckstrin homology domain); PF00169.26(PH:PH domain); PF11971.5(CAMSAP_CH:CAMSAP CH domain)	GO:0005088(molecular_function:Ras guanyl-nucleotide exchange factor activity); GO:0005200(molecular_function:structural constituent of cytoskeleton); GO:0032437(cellular_component:cuticular plate); GO:0072661(biological_process:protein targeting to plasma membrane); GO:0051020(molecular_function:GTPase binding); GO:0008270(molecular_function:zinc ion binding); GO:0007411(biological_process:axon guidance); GO:0030506(molecular_function:ankyrin binding); GO:0005737(cellular_component:cytoplasm); GO:0031430(cellular_component:M band); GO:0006888(biological_process:ER to Golgi vesicle-mediated transport); GO:0043547(biological_process:positive regulation of GTPase activity); GO:0005730(cellular_component:nucleolus); GO:0005543(molecular_function:phospholipid binding); GO:0000165(biological_process:MAPK cascade); GO:0000281(biological_process:mitotic cytokinesis); GO:0019789(molecular_function:SUMO transferase activity); GO:0003779(molecular_function:actin binding); GO:0043001(biological_process:Golgi to plasma membrane protein transport); GO:1900042(biological_process:positive regulation of interleukin-2 secretion); GO:0007182(biological_process:common-partner SMAD protein phosphorylation); GO:0051693(biological_process:actin filament capping); GO:0071709(biological_process:membrane assembly); GO:0007184(biological_process:SMAD protein import into nucleus); GO:0005856(cellular_component:cytoskeleton); GO:1903078(biological_process:positive regulation of protein localization to plasma membrane); GO:0044822(molecular_function:poly(A) RNA binding); GO:0014731(cellular_component:spectrin-associated cytoskeleton); GO:0008091(cellular_component:spectrin); GO:0070062(cellular_component:extracellular exosome); GO:0007010(biological_process:cytoskeleton organization); GO:0030673(cellular_component:axolemma); GO:0005829(cellular_component:cytosol); GO:0005516(molecular_function:calmodulin binding)	cytoplasmic	"gi|112382250|ref|NP_003119.2|( spectrin beta chain, non-erythrocytic 1 isoform 1 [Homo sapiens])"	
A0A087WVQ6	1.029	1	0.3471	0.971817298	-0.041242982	no change	no	-0.459545386	Lz_ssc|ZCDZ	Clathrin heavy chain OS=Homo sapiens OX=9606 GN=CLTC PE=1 SV=1				K04646	CLTC	hsa04961(Endocrine and other factor-regulated calcium reabsorption); hsa05100(Bacterial invasion of epithelial cells); hsa04721(Synaptic vesicle cycle); hsa04142(Lysosome); hsa04144(Endocytosis); hsa05016(Huntington's disease)	"PF00637.17(Clathrin:Region in Clathrin and VPS); PF01394.17(Clathrin_propel:Clathrin propeller repeat); PF13838.3(Clathrin_H_link:Clathrin-H-link); PF09268.7(Clathrin-link:Clathrin, heavy-chain linker); PF04053.11(Coatomer_WDAD:Coatomer WD associated region)"	"GO:0048268(biological_process:clathrin coat assembly); GO:0005739(cellular_component:mitochondrion); GO:0005905(cellular_component:clathrin-coated pit); GO:0030130(cellular_component:clathrin coat of trans-Golgi network vesicle); GO:0007067(biological_process:mitotic nuclear division); GO:0005925(cellular_component:focal adhesion); GO:0001649(biological_process:osteoblast differentiation); GO:0072686(cellular_component:mitotic spindle); GO:0070062(cellular_component:extracellular exosome); GO:0043209(cellular_component:myelin sheath); GO:0031410(cellular_component:cytoplasmic vesicle); GO:0006886(biological_process:intracellular protein transport); GO:0016020(cellular_component:membrane); GO:0030669(cellular_component:clathrin-coated endocytic vesicle membrane); GO:0071439(cellular_component:clathrin complex); GO:0005198(molecular_function:structural molecule activity); GO:0060071(biological_process:Wnt signaling pathway, planar cell polarity pathway); GO:0019886(biological_process:antigen processing and presentation of exogenous peptide antigen via MHC class II); GO:0044822(molecular_function:poly(A) RNA binding); GO:1903077(biological_process:negative regulation of protein localization to plasma membrane); GO:0032051(molecular_function:clathrin light chain binding); GO:0019901(molecular_function:protein kinase binding); GO:0030659(cellular_component:cytoplasmic vesicle membrane); GO:0032588(cellular_component:trans-Golgi network membrane); GO:0005819(cellular_component:spindle); GO:0042147(biological_process:retrograde transport, endosome to Golgi); GO:0031623(biological_process:receptor internalization); GO:0043231(cellular_component:intracellular membrane-bounded organelle); GO:0042470(cellular_component:melanosome); GO:0016192(biological_process:vesicle-mediated transport); GO:0005768(cellular_component:endosome); GO:0005829(cellular_component:cytosol); GO:0030132(cellular_component:clathrin coat of coated pit); GO:0005764(cellular_component:lysosome); GO:0003725(molecular_function:double-stranded RNA binding); GO:1900126(biological_process:negative regulation of hyaluronan biosynthetic process); GO:0033572(biological_process:transferrin transport); GO:0036020(cellular_component:endolysosome membrane); GO:0005815(cellular_component:microtubule organizing center)"	cytoplasmic	gi|568815719|ref|NP_001275582.1|( clathrin heavy chain 1 isoform 2 [Homo sapiens])	
A0A087WW23	1.427	1.194	0.2274	0.836720392	-0.257182498	no change	no	-0.64320954	Lz_ssc|ZCDZ	Arachidonate 5-lipoxygenase-activating protein OS=Homo sapiens OX=9606 GN=ALOX5AP PE=1 SV=1				K00807;K00799;K20735	"GST, gst;ALOX5AP, FLAP;LTC4S"	hsa00980(Metabolism of xenobiotics by cytochrome P450); hsa00982(Drug metabolism - cytochrome P450); hsa05204(Chemical carcinogenesis); hsa00590(Arachidonic acid metabolism); hsa01524(Platinum drug resistance); hsa05418(Fluid shear stress and atherosclerosis); hsa00480(Glutathione metabolism); hsa04664(Fc epsilon RI signaling pathway)	PF01124.15(MAPEG:MAPEG family)	GO:0016020(cellular_component:membrane); GO:0004051(molecular_function:arachidonate 5-lipoxygenase activity); GO:0005783(cellular_component:endoplasmic reticulum); GO:0019899(molecular_function:enzyme binding); GO:0005789(cellular_component:endoplasmic reticulum membrane); GO:0008047(molecular_function:enzyme activator activity); GO:0003677(molecular_function:DNA binding); GO:0043085(biological_process:positive regulation of catalytic activity); GO:0004364(molecular_function:glutathione transferase activity); GO:0016021(cellular_component:integral component of membrane); GO:0005635(cellular_component:nuclear envelope); GO:0004464(molecular_function:leukotriene-C4 synthase activity); GO:0002675(biological_process:positive regulation of acute inflammatory response); GO:0019372(biological_process:lipoxygenase pathway); GO:0019370(biological_process:leukotriene biosynthetic process); GO:0042803(molecular_function:protein homodimerization activity); GO:0070207(biological_process:protein homotrimerization); GO:2001300(biological_process:lipoxin metabolic process); GO:0031965(cellular_component:nuclear membrane); GO:0071277(biological_process:cellular response to calcium ion); GO:0055114(biological_process:oxidation-reduction process); GO:0047485(molecular_function:protein N-terminus binding); GO:0050544(molecular_function:arachidonic acid binding); GO:0002540(biological_process:leukotriene production involved in inflammatory response); GO:0005829(cellular_component:cytosol); GO:0006691(biological_process:leukotriene metabolic process); GO:0046982(molecular_function:protein heterodimerization activity); GO:0005634(cellular_component:nucleus); GO:0004602(molecular_function:glutathione peroxidase activity)	cytoplasmic	gi|324711029|ref|NP_001191335.1|( arachidonate 5-lipoxygenase-activating protein isoform 2 [Homo sapiens])	
A0A087WW40	1.036	1.001	0.6191	0.966216216	-0.049582029	no change	no	-0.208239196	Lz_ssc|ZCDZ	Endophilin-B1 OS=Homo sapiens OX=9606 GN=SH3GLB1 PE=1 SV=1				K11248;K11247;K21269	SH3GL;SH3GLB1;SH3GLB2	hsa04140(Autophagy - animal); hsa04144(Endocytosis)	PF03114.15(BAR:BAR domain); PF14604.3(SH3_9:Variant SH3 domain); PF10455.6(BAR_2:Bin/amphiphysin/Rvs domain for vesicular trafficking); PF00018.25(SH3_1:SH3 domain); PF07653.14(SH3_2:Variant SH3 domain)	GO:0006654(biological_process:phosphatidic acid biosynthetic process); GO:0032801(biological_process:receptor catabolic process); GO:1903778(biological_process:protein localization to vacuolar membrane); GO:1903527(biological_process:positive regulation of membrane tubulation); GO:0048102(biological_process:autophagic cell death); GO:0032465(biological_process:regulation of cytokinesis); GO:0042171(molecular_function:lysophosphatidic acid acyltransferase activity); GO:0034198(biological_process:cellular response to amino acid starvation); GO:0005737(cellular_component:cytoplasm); GO:0090148(biological_process:membrane fission); GO:0070062(cellular_component:extracellular exosome); GO:0051084(biological_process:'de novo' posttranslational protein folding); GO:0031410(cellular_component:cytoplasmic vesicle); GO:0016020(cellular_component:membrane); GO:0005739(cellular_component:mitochondrion); GO:0010508(biological_process:positive regulation of autophagy); GO:0005741(cellular_component:mitochondrial outer membrane); GO:0035811(biological_process:negative regulation of urine volume); GO:0046872(molecular_function:metal ion binding); GO:0032461(biological_process:positive regulation of protein oligomerization); GO:0010765(biological_process:positive regulation of sodium ion transport); GO:1902254(biological_process:negative regulation of intrinsic apoptotic signaling pathway by p53 class mediator); GO:2001161(biological_process:negative regulation of histone H3-K79 methylation); GO:0005504(molecular_function:fatty acid binding); GO:1903955(biological_process:positive regulation of protein targeting to mitochondrion); GO:2000786(biological_process:positive regulation of autophagosome assembly); GO:0042149(biological_process:cellular response to glucose starvation); GO:0035812(biological_process:renal sodium excretion); GO:0043234(cellular_component:protein complex); GO:0043552(biological_process:positive regulation of phosphatidylinositol 3-kinase activity); GO:0032991(cellular_component:macromolecular complex); GO:0000421(cellular_component:autophagosome membrane); GO:0008654(biological_process:phospholipid biosynthetic process); GO:0036359(biological_process:renal potassium excretion); GO:0031647(biological_process:regulation of protein stability); GO:0030496(cellular_component:midbody); GO:0000139(cellular_component:Golgi membrane); GO:1900740(biological_process:positive regulation of protein insertion into mitochondrial membrane involved in apoptotic signaling pathway); GO:0045944(biological_process:positive regulation of transcription from RNA polymerase II promoter); GO:1902255(biological_process:positive regulation of intrinsic apoptotic signaling pathway by p53 class mediator); GO:0042803(molecular_function:protein homodimerization activity); GO:0005829(cellular_component:cytosol)	cytoplasmic	gi|331284170|ref|NP_001193580.1|( endophilin-B1 isoform 2 [Homo sapiens])	
A0A087WW66	0.8852	0.8972	0.8272	1.013556258	0.019426169	no change	no	-0.082389474	Lz_ssc|ZCDZ	26S proteasome non-ATPase regulatory subunit 1 OS=Homo sapiens OX=9606 GN=PSMD1 PE=1 SV=1		"COG5116(O:Posttranslational modification, protein turnover, chaperones )"	COG5116(26s proteasome)	K03028;K03032	"PSMD1, RPN2;PSMD2, RPN1"	hsa03050(Proteasome); hsa05169(Epstein-Barr virus infection)	PF01851.19(PC_rep:Proteasome/cyclosome repeat); PF13646.3(HEAT_2:HEAT repeats)	"GO:0004175(molecular_function:endopeptidase activity); GO:0022624(cellular_component:proteasome accessory complex); GO:0090263(biological_process:positive regulation of canonical Wnt signaling pathway); GO:0000165(biological_process:MAPK cascade); GO:0038061(biological_process:NIK/NF-kappaB signaling); GO:0033209(biological_process:tumor necrosis factor-mediated signaling pathway); GO:0042176(biological_process:regulation of protein catabolic process); GO:0051437(biological_process:positive regulation of ubiquitin-protein ligase activity involved in regulation of mitotic cell cycle transition); GO:0051436(biological_process:negative regulation of ubiquitin-protein ligase activity involved in mitotic cell cycle); GO:0000209(biological_process:protein polyubiquitination); GO:0008540(cellular_component:proteasome regulatory particle, base subcomplex); GO:0042626(molecular_function:ATPase activity, coupled to transmembrane movement of substances); GO:0070062(cellular_component:extracellular exosome); GO:0043488(biological_process:regulation of mRNA stability); GO:0016021(cellular_component:integral component of membrane); GO:0016020(cellular_component:membrane); GO:0002479(biological_process:antigen processing and presentation of exogenous peptide antigen via MHC class I, TAP-dependent); GO:0005654(cellular_component:nucleoplasm); GO:0034515(cellular_component:proteasome storage granule); GO:0002223(biological_process:stimulatory C-type lectin receptor signaling pathway); GO:0090090(biological_process:negative regulation of canonical Wnt signaling pathway); GO:0050852(biological_process:T cell receptor signaling pathway); GO:0030234(molecular_function:enzyme regulator activity); GO:0050790(biological_process:regulation of catalytic activity); GO:0031145(biological_process:anaphase-promoting complex-dependent catabolic process); GO:0060071(biological_process:Wnt signaling pathway, planar cell polarity pathway); GO:0000502(cellular_component:proteasome complex); GO:0038095(biological_process:Fc-epsilon receptor signaling pathway); GO:0005524(molecular_function:ATP binding); GO:0006521(biological_process:regulation of cellular amino acid metabolic process)"	cytoplasmic	gi|25777600|ref|NP_002798.2|( 26S proteasome non-ATPase regulatory subunit 1 isoform 1 [Homo sapiens])	
A0A087WW87	1.404	1.387	0.9513	0.987891738	-0.017575148	no change	no	-0.021682503	Lz_ssc|ZCDZ	Immunoglobulin kappa variable 2-40 OS=Homo sapiens OX=9606 GN=IGKV2-40 PE=3 SV=2							PF07686.14(V-set:Immunoglobulin V-set domain)	GO:0016020(cellular_component:membrane); GO:0002376(biological_process:immune system process); GO:0005576(cellular_component:extracellular region); GO:0002250(biological_process:adaptive immune response); GO:0003823(molecular_function:antigen binding); GO:0005886(cellular_component:plasma membrane)	plasma membrane	gi|106575|pir||S24205(S24205 Ig kappa chain V region (Vx O11 and Vx O1) - human  (fragment))	
A0A087WWA5	1.014	0.837	0.02837	0.825443787	-0.276758124	down	yes	-1.547140664	Lz_ssc|ZCDZ	Tenascin-X OS=Homo sapiens OX=9606 GN=TNXB PE=1 SV=1				K06252;K20995	TN;NOTCH3	hsa04658(Th1 and Th2 cell differentiation); hsa04371(Apelin signaling pathway); hsa01522(Endocrine resistance); hsa05206(MicroRNAs in cancer); hsa04330(Notch signaling pathway); hsa05224(Breast cancer); hsa04512(ECM-receptor interaction); hsa04320(Dorso-ventral axis formation); hsa04510(Focal adhesion); hsa04919(Thyroid hormone signaling pathway); hsa04151(PI3K-Akt signaling pathway)	PF00041.18(fn3:Fibronectin type III domain); PF07974.10(EGF_2:EGF-like domain); PF12661.4(hEGF:Human growth factor-like EGF); PF10179.6(DUF2369:Uncharacterised conserved protein (DUF2369))	GO:0006631(biological_process:fatty acid metabolic process); GO:0016337(biological_process:single organismal cell-cell adhesion); GO:0030036(biological_process:actin cytoskeleton organization); GO:0007160(biological_process:cell-matrix adhesion); GO:0032963(biological_process:collagen metabolic process); GO:0043506(biological_process:regulation of JUN kinase activity); GO:0005615(cellular_component:extracellular space); GO:0043206(biological_process:extracellular fibril organization); GO:0005524(molecular_function:ATP binding); GO:0005178(molecular_function:integrin binding); GO:0006641(biological_process:triglyceride metabolic process); GO:0008017(molecular_function:microtubule binding); GO:0048251(biological_process:elastic fiber assembly); GO:0008201(molecular_function:heparin binding); GO:0070062(cellular_component:extracellular exosome); GO:0005583(cellular_component:fibrillar collagen trimer); GO:0007018(biological_process:microtubule-based movement); GO:0005622(cellular_component:intracellular); GO:0030199(biological_process:collagen fibril organization); GO:0030198(biological_process:extracellular matrix organization); GO:0003777(molecular_function:microtubule motor activity); GO:0005518(molecular_function:collagen binding)	extracellular	gi|1841546|gb|AAB47488.1|( tenascin X [Homo sapiens])	
A0A087WWU8	1.07	1.017	0.3676	0.95046729	-0.073291117	no change	no	-0.434624497	Lz_ssc|ZCDZ	Tropomyosin alpha-3 chain OS=Homo sapiens OX=9606 GN=TPM3 PE=1 SV=1				K10374;K10375;K10373;K09290	TPM4;TPM3;TPM2;TPM1	hsa04260(Cardiac muscle contraction); hsa05206(MicroRNAs in cancer); hsa05216(Thyroid cancer); hsa05200(Pathways in cancer); hsa05410(Hypertrophic cardiomyopathy (HCM)); hsa05414(Dilated cardiomyopathy); hsa04261(Adrenergic signaling in cardiomyocytes)	PF00261.17(Tropomyosin:Tropomyosin); PF12718.4(Tropomyosin_1:Tropomyosin like)	GO:0003779(molecular_function:actin binding); GO:0070062(cellular_component:extracellular exosome); GO:0001725(cellular_component:stress fiber); GO:0005829(cellular_component:cytosol); GO:0030049(biological_process:muscle filament sliding); GO:0005862(cellular_component:muscle thin filament tropomyosin)	cytoplasmic	gi|499137520|ref|NP_001265119.1|( tropomyosin alpha-3 chain isoform 8 [Homo sapiens])	
A0A087WX97	1.038	0.9892	0.5148	0.952986513	-0.069472299	no change	no	-0.288361462	Lz_ssc|ZCDZ	Bcl-2-like protein 13 OS=Homo sapiens OX=9606 GN=BCL2L13 PE=1 SV=1				K15485	"BCL2L13, BCL-RAMBO"	hsa04137(Mitophagy - animal); hsa05134(Legionellosis)	"PF00452.16(Bcl-2:Apoptosis regulator proteins, Bcl-2 family)"	GO:0008656(molecular_function:cysteine-type endopeptidase activator activity involved in apoptotic process); GO:0006919(biological_process:activation of cysteine-type endopeptidase activity involved in apoptotic process); GO:0016021(cellular_component:integral component of membrane); GO:0016020(cellular_component:membrane); GO:0031966(cellular_component:mitochondrial membrane); GO:0005515(molecular_function:protein binding); GO:0005634(cellular_component:nucleus); GO:0042981(biological_process:regulation of apoptotic process); GO:0055085(biological_process:transmembrane transport)	cytoplasmic	gi|398774579|ref|NP_001257655.1|( bcl-2-like protein 13 isoform b [Homo sapiens])	
A0A087WXU3	1.113	1.124	0.8938	1.009883199	0.014188443	no change	no	-0.04875965	Lz_ssc|ZCDZ	Extended synaptotagmin-2 OS=Homo sapiens OX=9606 GN=ESYT2 PE=1 SV=1		COG5038(R:General function prediction only )	COG5038(c2 domain protein)	K19916;K19902	DOC2A;SYT2		PF17047.2(SMP_LBD:Synaptotagmin-like mitochondrial-lipid-binding domain); PF00168.27(C2:C2 domain)	"GO:0044232(cellular_component:organelle membrane contact site); GO:0006897(biological_process:endocytosis); GO:0008429(molecular_function:phosphatidylethanolamine binding); GO:0031234(cellular_component:extrinsic component of cytoplasmic side of plasma membrane); GO:0006869(biological_process:lipid transport); GO:0003700(molecular_function:transcription factor activity, sequence-specific DNA binding); GO:0005634(cellular_component:nucleus); GO:0016020(cellular_component:membrane); GO:0005544(molecular_function:calcium-dependent phospholipid binding); GO:0008289(molecular_function:lipid binding); GO:0031227(cellular_component:intrinsic component of endoplasmic reticulum membrane); GO:0035091(molecular_function:phosphatidylinositol binding); GO:0006357(biological_process:regulation of transcription from RNA polymerase II promoter); GO:0005509(molecular_function:calcium ion binding); GO:0005887(cellular_component:integral component of plasma membrane); GO:0031210(molecular_function:phosphatidylcholine binding); GO:0016021(cellular_component:integral component of membrane); GO:0042802(molecular_function:identical protein binding)"	mitochondrial	gi|121949310|sp|A0FGR8.1|ESYT2_HUMAN(ESYT2_HUMAN RecName: Full=Extended synaptotagmin-2; Short=E-Syt2; AltName: Full=Chr2Syt)	
A0A087WYG2	1.043	1.002	0.5121	0.960690316	-0.057856649	no change	no	-0.290645224	Lz_ssc|ZCDZ	C-Jun-amino-terminal kinase-interacting protein 3 OS=Homo sapiens OX=9606 GN=MAPK8IP3 PE=1 SV=1				K04436;K20317;K20689;K16727	"ARHGEF10;MAPK8IP3, JIP3;SPAG9, JIP4;ARHGEF17"	hsa04010(MAPK signaling pathway)	PF09744.6(Jnk-SapK_ap_N:JNK_SAPK-associated protein-1); PF16471.2(JIP_LZII:JNK-interacting protein leucine zipper II)	"GO:0008104(biological_process:protein localization); GO:0030159(molecular_function:receptor signaling complex scaffold activity); GO:0046328(biological_process:regulation of JNK cascade); GO:0030425(cellular_component:dendrite); GO:0009791(biological_process:post-embryonic development); GO:0019894(molecular_function:kinesin binding); GO:0031175(biological_process:neuron projection development); GO:0007411(biological_process:axon guidance); GO:0005737(cellular_component:cytoplasm); GO:0007257(biological_process:activation of JUN kinase activity); GO:0007254(biological_process:JNK cascade); GO:0001701(biological_process:in utero embryonic development); GO:0031435(molecular_function:mitogen-activated protein kinase kinase kinase binding); GO:0031434(molecular_function:mitogen-activated protein kinase kinase binding); GO:0005078(molecular_function:MAP-kinase scaffold activity); GO:0005634(cellular_component:nucleus); GO:0045666(biological_process:positive regulation of neuron differentiation); GO:0043005(cellular_component:neuron projection); GO:0010468(biological_process:regulation of gene expression); GO:0005790(cellular_component:smooth endoplasmic reticulum); GO:0060425(biological_process:lung morphogenesis); GO:0007585(biological_process:respiratory gaseous exchange); GO:0005886(cellular_component:plasma membrane); GO:0030673(cellular_component:axolemma); GO:0043507(biological_process:positive regulation of JUN kinase activity); GO:0008432(molecular_function:JUN kinase binding); GO:0016192(biological_process:vesicle-mediated transport); GO:0000139(cellular_component:Golgi membrane); GO:0006355(biological_process:regulation of transcription, DNA-templated); GO:0030900(biological_process:forebrain development); GO:0048286(biological_process:lung alveolus development)"	cytoplasmic	gi|974005407|ref|NP_001305781.1|( C-Jun-amino-terminal kinase-interacting protein 3 isoform 3 [Homo sapiens])	
A0A087WYN9	0.7982	0.9	0.2475	1.127536958	0.173174723	no change	no	-0.606424797	Lz_ssc|ZCDZ	ATP-dependent RNA helicase DHX29 OS=Homo sapiens OX=9606 GN=DHX29 PE=1 SV=1		"COG1643(L:Replication, recombination and repair )"	COG1643(helicase)	K14442;K13184;K13026;K18995;K20099	"DHX57;YTHDC2;DHX36, RHAU;DHX29;DHX9"	hsa03018(RNA degradation)	PF04408.20(HA2:Helicase associated domain (HA2)); PF07717.13(OB_NTP_bind:Oligonucleotide/oligosaccharide-binding (OB)-fold); PF00271.28(Helicase_C:Helicase conserved C-terminal domain); PF00270.26(DEAD:DEAD/DEAH box helicase)	"GO:0006595(biological_process:polyamine metabolic process); GO:0003676(molecular_function:nucleic acid binding); GO:0005737(cellular_component:cytoplasm); GO:0016282(cellular_component:eukaryotic 43S preinitiation complex); GO:0005634(cellular_component:nucleus); GO:0005739(cellular_component:mitochondrion); GO:0000166(molecular_function:nucleotide binding); GO:0043024(molecular_function:ribosomal small subunit binding); GO:0005524(molecular_function:ATP binding); GO:0016787(molecular_function:hydrolase activity); GO:0008073(molecular_function:ornithine decarboxylase inhibitor activity); GO:0044822(molecular_function:poly(A) RNA binding); GO:0004004(molecular_function:ATP-dependent RNA helicase activity); GO:0004386(molecular_function:helicase activity); GO:0016818(molecular_function:hydrolase activity, acting on acid anhydrides, in phosphorus-containing anhydrides); GO:0005829(cellular_component:cytosol); GO:0045732(biological_process:positive regulation of protein catabolic process); GO:0003724(molecular_function:RNA helicase activity); GO:0045948(biological_process:positive regulation of translational initiation); GO:0006413(biological_process:translational initiation); GO:0006412(biological_process:translation); GO:0006396(biological_process:RNA processing); GO:0003743(molecular_function:translation initiation factor activity)"	cytoplasmic	gi|25989134|gb|AAK64516.1|( nucleic acid helicase DDXx [Homo sapiens])	
A0A087WYR3	1.032	1.045	0.8434	1.012596899	0.018059972	no change	no	-0.073966403	Lz_ssc|ZCDZ	Tumor protein D54 OS=Homo sapiens OX=9606 GN=TPD52L2 PE=1 SV=1							PF04201.12(TPD52:Tumour protein D52 family)		cytoplasmic	gi|345198270|ref|NP_001230824.1|( tumor protein D54 isoform j [Homo sapiens])	
A0A087WYT3	1.012	1.013	0.9764	1.000988142	0.001424884	no change	no	-0.010372229	Lz_ssc|ZCDZ	Prostaglandin E synthase 3 OS=Homo sapiens OX=9606 GN=PTGES3 PE=1 SV=1				K07050;K15730	"PTGES3;AARSD1, ALAX"	hsa00590(Arachidonic acid metabolism)	PF04969.13(CS:CS domain)	"GO:0060430(biological_process:lung saccule development); GO:0000781(cellular_component:chromosome, telomeric region); GO:0051082(molecular_function:unfolded protein binding); GO:0007004(biological_process:telomere maintenance via telomerase); GO:0000723(biological_process:telomere maintenance); GO:0070182(molecular_function:DNA polymerase binding); GO:0070062(cellular_component:extracellular exosome); GO:0042921(biological_process:glucocorticoid receptor signaling pathway); GO:0005654(cellular_component:nucleoplasm); GO:0016746(molecular_function:transferase activity, transferring acyl groups); GO:0070389(biological_process:chaperone cofactor-dependent protein refolding); GO:0043588(biological_process:skin development); GO:0019371(biological_process:cyclooxygenase pathway); GO:0006644(biological_process:phospholipid metabolic process); GO:0008283(biological_process:cell proliferation); GO:0001516(biological_process:prostaglandin biosynthetic process); GO:1905323(biological_process:telomerase holoenzyme complex assembly); GO:0050220(molecular_function:prostaglandin-E synthase activity); GO:0006278(biological_process:RNA-dependent DNA biosynthetic process); GO:0005978(biological_process:glycogen biosynthetic process); GO:0005829(cellular_component:cytosol); GO:0051973(biological_process:positive regulation of telomerase activity); GO:0003720(molecular_function:telomerase activity); GO:1900034(biological_process:regulation of cellular response to heat); GO:0005697(cellular_component:telomerase holoenzyme complex)"	cytoplasmic	gi|543583697|ref|NP_001269533.1|( prostaglandin E synthase 3 isoform e [Homo sapiens])	
A0A087WZN1	1.044	0.9888	0.2203	0.947126437	-0.078371064	no change	no	-0.656985503	Lz_ssc|ZCDZ	"Isocitrate dehydrogenase [NAD] subunit, mitochondrial OS=Homo sapiens OX=9606 GN=IDH3B PE=1 SV=1"		COG0473(E:Amino acid transport and metabolism )	COG0473(Catalyzes the oxidation of 3-carboxy-2-hydroxy-4- methylpentanoate (3-isopropylmalate) to 3-carboxy-4-methyl-2- oxopentanoate. The product decarboxylates to 4-methyl-2 oxopentanoate (By similarity))	K00030	IDH3	hsa01230(Biosynthesis of amino acids); hsa01200(Carbon metabolism); hsa01210(2-Oxocarboxylic acid metabolism); hsa00020(Citrate cycle (TCA cycle))	PF00180.17(Iso_dh:Isocitrate/isopropylmalate dehydrogenase)	"GO:0016616(molecular_function:oxidoreductase activity, acting on the CH-OH group of donors, NAD or NADP as acceptor); GO:0051287(molecular_function:NAD binding); GO:0016021(cellular_component:integral component of membrane); GO:0000287(molecular_function:magnesium ion binding); GO:0005739(cellular_component:mitochondrion); GO:0006099(biological_process:tricarboxylic acid cycle); GO:0006734(biological_process:NADH metabolic process); GO:0006103(biological_process:2-oxoglutarate metabolic process); GO:0006102(biological_process:isocitrate metabolic process); GO:0005759(cellular_component:mitochondrial matrix); GO:0004449(molecular_function:isocitrate dehydrogenase (NAD+) activity); GO:0005634(cellular_component:nucleus); GO:0055114(biological_process:oxidation-reduction process); GO:0009055(molecular_function:electron carrier activity)"	mitochondrial	"gi|530425723|ref|XP_005260773.1|( PREDICTED: isocitrate dehydrogenase [NAD] subunit beta, mitochondrial isoform X1 [Homo sapiens])"	
A0A087WZV9	0.9618	1.047	0.1594	1.088583905	0.122452611	no change	no	-0.797511683	Lz_ssc|ZCDZ	D-aminoacyl-tRNA deacylase (Fragment) OS=Homo sapiens OX=9606 PE=1 SV=1		"COG1490(J:Translation, ribosomal structure and biogenesis )"	COG1490(Hydrolyzes D-tyrosyl-tRNA(Tyr) into D-tyrosine and free tRNA(Tyr). Could be a defense mechanism against a harmful effect of D-tyrosine (By similarity))	K07560	"dtd, DTD1"		PF02580.13(Tyr_Deacylase:D-Tyr-tRNA(Tyr) deacylase)	GO:0006450(biological_process:regulation of translational fidelity); GO:0002161(molecular_function:aminoacyl-tRNA editing activity); GO:0003677(molecular_function:DNA binding); GO:0000922(cellular_component:spindle pole); GO:0005874(cellular_component:microtubule); GO:0005737(cellular_component:cytoplasm); GO:0007020(biological_process:microtubule nucleation); GO:0000049(molecular_function:tRNA binding); GO:0051499(molecular_function:D-aminoacyl-tRNA deacylase activity); GO:0005730(cellular_component:nucleolus); GO:0051500(molecular_function:D-tyrosyl-tRNA(Tyr) deacylase activity); GO:0016021(cellular_component:integral component of membrane); GO:0016020(cellular_component:membrane); GO:0005815(cellular_component:microtubule organizing center); GO:0006260(biological_process:DNA replication); GO:0046872(molecular_function:metal ion binding); GO:0016787(molecular_function:hydrolase activity); GO:0019478(biological_process:D-amino acid catabolic process); GO:0005829(cellular_component:cytosol); GO:0006399(biological_process:tRNA metabolic process); GO:0003723(molecular_function:RNA binding); GO:0043015(molecular_function:gamma-tubulin binding); GO:0005634(cellular_component:nucleus)	mitochondrial	gi|795364883|ref|XP_011748188.1|( PREDICTED: D-tyrosyl-tRNA(Tyr) deacylase 1 isoform X1 [Macaca nemestrina])	
A0A087X020	1.239	1.3	0.6472	1.049233253	0.069335436	no change	no	-0.188961491	Lz_ssc|ZCDZ	Ribosome maturation protein SBDS OS=Homo sapiens OX=9606 GN=SBDS PE=1 SV=1		"COG1500(J:Translation, ribosomal structure and biogenesis )"	COG1500(Ribosome maturation protein)	K14574	"SDO1, SBDS"	hsa03008(Ribosome biogenesis in eukaryotes)	PF09377.7(SBDS_C:SBDS protein C-terminal domain); PF01172.15(SBDS:Shwachman-Bodian-Diamond syndrome (SBDS) protein)	GO:0022891(molecular_function:substrate-specific transmembrane transporter activity); GO:0005737(cellular_component:cytoplasm); GO:0030595(biological_process:leukocyte chemotaxis); GO:0043022(molecular_function:ribosome binding); GO:0005829(cellular_component:cytosol); GO:0005730(cellular_component:nucleolus); GO:0008017(molecular_function:microtubule binding); GO:0030282(biological_process:bone mineralization); GO:0016021(cellular_component:integral component of membrane); GO:0001833(biological_process:inner cell mass cell proliferation); GO:0044822(molecular_function:poly(A) RNA binding); GO:0042254(biological_process:ribosome biogenesis); GO:0042256(biological_process:mature ribosome assembly); GO:0005654(cellular_component:nucleoplasm); GO:0007052(biological_process:mitotic spindle organization); GO:0006364(biological_process:rRNA processing); GO:0048539(biological_process:bone marrow development); GO:0000922(cellular_component:spindle pole); GO:0005634(cellular_component:nucleus); GO:0019843(molecular_function:rRNA binding)	cytoplasmic	gi|928136254|ref|XP_013969625.1|( PREDICTED: ribosome maturation protein SBDS isoform X2 [Canis lupus familiaris])	
A0A087X0R6	0.9252	0.9485	0.7976	1.025183744	0.035882508	no change	no	-0.098214855	Lz_ssc|ZCDZ	Sorting nexin-12 OS=Homo sapiens OX=9606 GN=SNX12 PE=1 SV=1		"COG5391(U:Intracellular trafficking, secretion, and vesicular transport )"	COG5391(sorting nexin)	K17924;K17918;K17917	SNX1_2;SNX3_12;SNX10_11	hsa04144(Endocytosis)	PF00787.21(PX:PX domain)	GO:0035091(molecular_function:phosphatidylinositol binding); GO:0055114(biological_process:oxidation-reduction process); GO:0016491(molecular_function:oxidoreductase activity)	peroxisomal	gi|426396316|ref|XP_004064393.1|( PREDICTED: sorting nexin-12 isoform 3 [Gorilla gorilla gorilla])	
A0A087X1N8	1.105	1.048	0.6599	0.94841629	-0.076407653	no change	no	-0.180521872	Lz_ssc|ZCDZ	Serpin B6 OS=Homo sapiens OX=9606 GN=SERPINB6 PE=1 SV=1		"COG4826(O:Posttranslational modification, protein turnover, chaperones )"	"COG4826(Serpin peptidase inhibitor, clade)"	K13965;K13963	SERPINB8;SERPINB	hsa05146(Amoebiasis)	PF00079.17(Serpin:Serpin (serine protease inhibitor))	GO:0043234(cellular_component:protein complex); GO:0005615(cellular_component:extracellular space); GO:0007605(biological_process:sensory perception of sound); GO:0005829(cellular_component:cytosol); GO:0071470(biological_process:cellular response to osmotic stress); GO:0003779(molecular_function:actin binding); GO:0002020(molecular_function:protease binding); GO:0004867(molecular_function:serine-type endopeptidase inhibitor activity); GO:0010951(biological_process:negative regulation of endopeptidase activity); GO:0005634(cellular_component:nucleus); GO:0030018(cellular_component:Z disc); GO:0070062(cellular_component:extracellular exosome)	cytoplasmic	gi|425876768|ref|NP_001258752.1|( serpin B6 isoform d [Homo sapiens])	
A0A087X1U0	1.136	1.018	0.5092	0.896126761	-0.158225273	no change	no	-0.293111605	Lz_ssc|ZCDZ	Tryptase beta-2 OS=Homo sapiens OX=9606 GN=TPSB2 PE=1 SV=1		"COG5640(O:Posttranslational modification, protein turnover, chaperones )"	COG5640(protease)	K09615;K09628;K01340	TPSG1;PRSS27;E3.4.21.59		PF00089.23(Trypsin:Trypsin); PF13365.3(Trypsin_2:Trypsin-like peptidase domain)	GO:0004252(molecular_function:serine-type endopeptidase activity); GO:0005615(cellular_component:extracellular space); GO:0005540(molecular_function:hyaluronic acid binding); GO:0031012(cellular_component:extracellular matrix); GO:0006952(biological_process:defense response); GO:0005515(molecular_function:protein binding); GO:0007155(biological_process:cell adhesion); GO:0006508(biological_process:proteolysis); GO:0022617(biological_process:extracellular matrix disassembly)	cytoplasmic	gi|68508970|ref|NP_077078.5|( tryptase beta-2 preproprotein [Homo sapiens])	
A0A087X1Z3	0.9852	0.9892	0.9293	1.004060089	0.005845612	no change	no	-0.031844063	Lz_ssc|ZCDZ	Proteasome activator complex subunit 2 OS=Homo sapiens OX=9606 GN=PSME2 PE=1 SV=1				K06698;K06696;K06697	PSME2;PSME3;PSME1	hsa03050(Proteasome); hsa05160(Hepatitis C); hsa04612(Antigen processing and presentation)	PF02252.15(PA28_beta:Proteasome activator pa28 beta subunit); PF02251.15(PA28_alpha:Proteasome activator pa28 alpha subunit)	"GO:0090263(biological_process:positive regulation of canonical Wnt signaling pathway); GO:0000165(biological_process:MAPK cascade); GO:0038061(biological_process:NIK/NF-kappaB signaling); GO:0033209(biological_process:tumor necrosis factor-mediated signaling pathway); GO:0051437(biological_process:positive regulation of ubiquitin-protein ligase activity involved in regulation of mitotic cell cycle transition); GO:0051436(biological_process:negative regulation of ubiquitin-protein ligase activity involved in mitotic cell cycle); GO:0000209(biological_process:protein polyubiquitination); GO:0070062(cellular_component:extracellular exosome); GO:0043488(biological_process:regulation of mRNA stability); GO:0006521(biological_process:regulation of cellular amino acid metabolic process); GO:0016020(cellular_component:membrane); GO:0002479(biological_process:antigen processing and presentation of exogenous peptide antigen via MHC class I, TAP-dependent); GO:0005654(cellular_component:nucleoplasm); GO:0005509(molecular_function:calcium ion binding); GO:0002223(biological_process:stimulatory C-type lectin receptor signaling pathway); GO:0090090(biological_process:negative regulation of canonical Wnt signaling pathway); GO:0050852(biological_process:T cell receptor signaling pathway); GO:0061136(biological_process:regulation of proteasomal protein catabolic process); GO:0061133(molecular_function:endopeptidase activator activity); GO:0031145(biological_process:anaphase-promoting complex-dependent catabolic process); GO:0060071(biological_process:Wnt signaling pathway, planar cell polarity pathway); GO:0010950(biological_process:positive regulation of endopeptidase activity); GO:0038095(biological_process:Fc-epsilon receptor signaling pathway); GO:2000045(biological_process:regulation of G1/S transition of mitotic cell cycle); GO:0005829(cellular_component:cytosol); GO:0008537(cellular_component:proteasome activator complex)"	cytoplasmic	gi|355693168|gb|EHH27771.1|( hypothetical protein EGK_18050 [Macaca mulatta])	
A0A087X2G6	1.1	0.9515	0.1356	0.865	-0.209227962	no change	no	-0.86774031	Lz_ssc|ZCDZ	Nucleolar protein 16 OS=Homo sapiens OX=9606 GN=NOP16 PE=1 SV=1							PF09420.7(Nop16:Ribosome biogenesis protein Nop16)	GO:0042273(biological_process:ribosomal large subunit biogenesis); GO:0035064(molecular_function:methylated histone binding); GO:0043231(cellular_component:intracellular membrane-bounded organelle); GO:0005730(cellular_component:nucleolus); GO:0044822(molecular_function:poly(A) RNA binding); GO:0005634(cellular_component:nucleus)	nuclear	gi|604723336|ref|NP_001243468.2|( nucleolar protein 16 isoform 1 [Homo sapiens])	
A0A087X2I1	0.903	1.03	0.1267	1.140642303	0.189846445	no change	no	-0.897223385	Lz_ssc|ZCDZ	26S proteasome regulatory subunit 10B OS=Homo sapiens OX=9606 GN=PSMC6 PE=1 SV=1		"COG1222(O:Posttranslational modification, protein turnover, chaperones )"	COG1222(26S protease regulatory subunit)	K03064;K03066;K03061;K03062;K03063	"PSMC4, RPT3;PSMC5, RPT6;PSMC1, RPT2;PSMC6, RPT4;PSMC2, RPT1"	hsa03050(Proteasome); hsa05169(Epstein-Barr virus infection); hsa05203(Viral carcinogenesis)	PF00004.26(AAA:ATPase family associated with various cellular activities (AAA)); PF13191.3(AAA_16:AAA ATPase domain); PF07728.11(AAA_5:AAA domain (dynein-related subfamily)); PF13401.3(AAA_22:AAA domain); PF07724.11(AAA_2:AAA domain (Cdc48 subfamily))	"GO:0000209(biological_process:protein polyubiquitination); GO:0036402(molecular_function:proteasome-activating ATPase activity); GO:0022624(cellular_component:proteasome accessory complex); GO:0090263(biological_process:positive regulation of canonical Wnt signaling pathway); GO:0017025(molecular_function:TBP-class protein binding); GO:0090261(biological_process:positive regulation of inclusion body assembly); GO:0033209(biological_process:tumor necrosis factor-mediated signaling pathway); GO:0016234(cellular_component:inclusion body); GO:0031595(cellular_component:nuclear proteasome complex); GO:0031597(cellular_component:cytosolic proteasome complex); GO:0008233(molecular_function:peptidase activity); GO:0051436(biological_process:negative regulation of ubiquitin-protein ligase activity involved in mitotic cell cycle); GO:0051437(biological_process:positive regulation of ubiquitin-protein ligase activity involved in regulation of mitotic cell cycle transition); GO:0008540(cellular_component:proteasome regulatory particle, base subcomplex); GO:0005737(cellular_component:cytoplasm); GO:0070062(cellular_component:extracellular exosome); GO:0043488(biological_process:regulation of mRNA stability); GO:0006521(biological_process:regulation of cellular amino acid metabolic process); GO:0016020(cellular_component:membrane); GO:0002479(biological_process:antigen processing and presentation of exogenous peptide antigen via MHC class I, TAP-dependent); GO:0000166(molecular_function:nucleotide binding); GO:0005654(cellular_component:nucleoplasm); GO:1901800(biological_process:positive regulation of proteasomal protein catabolic process); GO:0038061(biological_process:NIK/NF-kappaB signaling); GO:0005524(molecular_function:ATP binding); GO:0002223(biological_process:stimulatory C-type lectin receptor signaling pathway); GO:0090090(biological_process:negative regulation of canonical Wnt signaling pathway); GO:0016787(molecular_function:hydrolase activity); GO:0050852(biological_process:T cell receptor signaling pathway); GO:0031145(biological_process:anaphase-promoting complex-dependent catabolic process); GO:0060071(biological_process:Wnt signaling pathway, planar cell polarity pathway); GO:0003824(molecular_function:catalytic activity); GO:0030163(biological_process:protein catabolic process); GO:0030433(biological_process:ER-associated ubiquitin-dependent protein catabolic process); GO:0045899(biological_process:positive regulation of RNA polymerase II transcriptional preinitiation complex assembly); GO:0030674(molecular_function:protein binding, bridging); GO:0038095(biological_process:Fc-epsilon receptor signaling pathway); GO:0000165(biological_process:MAPK cascade); GO:0006003(biological_process:fructose 2,6-bisphosphate metabolic process)"	cytoplasmic	gi|195539395|ref|NP_002797.3|( 26S protease regulatory subunit 10B [Homo sapiens])	
A0A096LP55	1.007	0.9738	0.6205	0.967030785	-0.048366278	no change	no	-0.207258214	Lz_ssc|ZCDZ	"Cytochrome b-c1 complex subunit 6-like, mitochondrial OS=Homo sapiens OX=9606 GN=UQCRHL PE=3 SV=1"				K00416	"QCR6, UQCRH"	hsa00190(Oxidative phosphorylation); hsa04260(Cardiac muscle contraction); hsa04932(Non-alcoholic fatty liver disease (NAFLD)); hsa05016(Huntington's disease); hsa05010(Alzheimer's disease); hsa05012(Parkinson's disease)	PF02320.13(UCR_hinge:Ubiquinol-cytochrome C reductase hinge protein)	"GO:0016192(biological_process:vesicle-mediated transport); GO:0005750(cellular_component:mitochondrial respiratory chain complex III); GO:1902600(biological_process:hydrogen ion transmembrane transport); GO:0006904(biological_process:vesicle docking involved in exocytosis); GO:0016020(cellular_component:membrane); GO:0008121(molecular_function:ubiquinol-cytochrome-c reductase activity); GO:0006122(biological_process:mitochondrial electron transport, ubiquinol to cytochrome c); GO:0005739(cellular_component:mitochondrion); GO:0005743(cellular_component:mitochondrial inner membrane); GO:0009060(biological_process:aerobic respiration); GO:0005746(cellular_component:mitochondrial respiratory chain); GO:0005515(molecular_function:protein binding); GO:0070469(cellular_component:respiratory chain); GO:0055114(biological_process:oxidation-reduction process)"	cytoplasmic	"gi|148229491|ref|NP_001083060.1|( cytochrome b-c1 complex subunit 6-like, mitochondrial [Homo sapiens])"	
A0A096LPE2	1.276	1.306	0.8565	1.023510972	0.033526568	no change	no	-0.067272633	Lz_ssc|ZCDZ	SAA2-SAA4 readthrough OS=Homo sapiens OX=9606 GN=SAA2-SAA4 PE=4 SV=1				K17310	SAA		PF00277.15(SAA:Serum amyloid A protein)	GO:0042056(molecular_function:chemoattractant activity); GO:0034364(cellular_component:high-density lipoprotein particle); GO:0005615(cellular_component:extracellular space); GO:0051015(molecular_function:actin filament binding); GO:0006953(biological_process:acute-phase response); GO:0005576(cellular_component:extracellular region); GO:0060326(biological_process:cell chemotaxis); GO:0007155(biological_process:cell adhesion); GO:0050918(biological_process:positive chemotaxis); GO:0070062(cellular_component:extracellular exosome)	extracellular	gi|315075331|ref|NP_001186673.1|( SAA2-SAA2 protein precursor [Homo sapiens])	
A0A096LPI6	1.105	0.9485	0.2493	0.858371041	-0.220326691	no change	no	-0.603277721	Lz_ssc|ZCDZ	Uncharacterized protein (Fragment) OS=Homo sapiens OX=9606 PE=4 SV=2		"COG3155(Q:Secondary metabolites biosynthesis, transport and catabolism )"	COG3155(Isoprenoid biosynthesis protein with amidotransferase-like domain)	K14558	"PWP2, UTP1"	hsa03008(Ribosome biogenesis in eukaryotes)	PF04003.9(Utp12:Dip2/Utp12 Family)	GO:0008380(biological_process:RNA splicing); GO:0005739(cellular_component:mitochondrion)	cytoplasmic	"gi|999809125|ref|NP_004640.4|( ES1 protein homolog, mitochondrial isoform 1 precursor [Homo sapiens])"	
A0A0A0MQS9	1.023	1.102	0.3821	1.077223851	0.107318079	no change	no	-0.417822962	Lz_ssc|ZCDZ	Laminin subunit alpha-4 OS=Homo sapiens OX=9606 GN=LAMA4 PE=1 SV=1				K05637;K06241;K06240	LAMA1_2;LAMA4;LAMA3_5	hsa05200(Pathways in cancer); hsa05143(African trypanosomiasis); hsa05146(Amoebiasis); hsa05222(Small cell lung cancer); hsa04510(Focal adhesion); hsa05145(Toxoplasmosis); hsa04512(ECM-receptor interaction); hsa04151(PI3K-Akt signaling pathway)	PF02210.21(Laminin_G_2:Laminin G domain); PF06008.11(Laminin_I:Laminin Domain I); PF00054.20(Laminin_G_1:Laminin G domain); PF06009.9(Laminin_II:Laminin Domain II); PF00053.21(Laminin_EGF:Laminin EGF domain); PF13385.3(Laminin_G_3:Concanavalin A-like lectin/glucanases superfamily)	GO:0005605(cellular_component:basal lamina); GO:0005604(cellular_component:basement membrane); GO:0008519(molecular_function:ammonium transmembrane transporter activity); GO:0001568(biological_process:blood vessel development); GO:0030155(biological_process:regulation of cell adhesion); GO:0050873(biological_process:brown fat cell differentiation); GO:0005201(molecular_function:extracellular matrix structural constituent); GO:0030334(biological_process:regulation of cell migration); GO:0045995(biological_process:regulation of embryonic development); GO:0030198(biological_process:extracellular matrix organization); GO:0007155(biological_process:cell adhesion); GO:0005102(molecular_function:receptor binding); GO:0016021(cellular_component:integral component of membrane); GO:0070062(cellular_component:extracellular exosome)	plasma membrane	gi|380503843|ref|NP_001098676.2|( laminin subunit alpha-4 isoform 1 precursor [Homo sapiens])	
A0A0A0MQT0	0.8885	0.9812	0.3072	1.104333146	0.143175458	no change	no	-0.512578789	Lz_ssc|ZCDZ	"Retinol binding protein 1, cellular OS=Homo sapiens OX=9606 GN=RBP1 PE=1 SV=1"				K14622;K08756	"FABP7;RBP2, CRBP2"	hsa03320(PPAR signaling pathway); hsa04977(Vitamin digestion and absorption)	PF00061.20(Lipocalin:Lipocalin / cytosolic fatty-acid binding protein family)	GO:0006776(biological_process:vitamin A metabolic process); GO:0030155(biological_process:regulation of cell adhesion); GO:0042572(biological_process:retinol metabolic process); GO:0042573(biological_process:retinoic acid metabolic process); GO:0016918(molecular_function:retinal binding); GO:0030852(biological_process:regulation of granulocyte differentiation); GO:0005615(cellular_component:extracellular space); GO:0001568(biological_process:blood vessel development); GO:0005811(cellular_component:lipid particle); GO:0005654(cellular_component:nucleoplasm); GO:0033189(biological_process:response to vitamin A); GO:0030334(biological_process:regulation of cell migration); GO:0005215(molecular_function:transporter activity); GO:0006810(biological_process:transport); GO:0044297(cellular_component:cell body); GO:0050873(biological_process:brown fat cell differentiation); GO:0008289(molecular_function:lipid binding); GO:0045995(biological_process:regulation of embryonic development); GO:0007155(biological_process:cell adhesion); GO:0005605(cellular_component:basal lamina); GO:0005829(cellular_component:cytosol); GO:0002138(biological_process:retinoic acid biosynthetic process); GO:0019841(molecular_function:retinol binding); GO:0005102(molecular_function:receptor binding)	cytoplasmic	gi|195976807|ref|NP_002890.2|( retinol-binding protein 1 isoform a [Homo sapiens])	
A0A0A0MQX8	0.924	0.9305	0.9134	1.007034632	0.010113299	no change	no	-0.039338993	Lz_ssc|ZCDZ	Muscleblind-like protein 1 OS=Homo sapiens OX=9606 GN=MBNL1 PE=1 SV=1				K14943	MBNL		PF00642.21(zf-CCCH:Zinc finger C-x8-C-x5-C-x3-H type (and similar)); PF15663.2(zf-CCCH_3:Zinc-finger containing family)	GO:0005813(cellular_component:centrosome); GO:0005829(cellular_component:cytosol); GO:0005578(cellular_component:proteinaceous extracellular matrix); GO:0005654(cellular_component:nucleoplasm); GO:0007165(biological_process:signal transduction); GO:0046872(molecular_function:metal ion binding); GO:0005634(cellular_component:nucleus); GO:0005509(molecular_function:calcium ion binding)	cytoplasmic	gi|530374638|ref|XP_005247521.1|( PREDICTED: muscleblind-like protein 1 isoform X5 [Homo sapiens])	
A0A0A0MR85	1.009	1.154	0.4992	1.14370664	0.19371705	no change	no	-0.301725423	Lz_ssc|ZCDZ	Glutathione S-transferase Mu 4 OS=Homo sapiens OX=9606 GN=GSTM4 PE=1 SV=1				K00799	"GST, gst"	hsa00980(Metabolism of xenobiotics by cytochrome P450); hsa00982(Drug metabolism - cytochrome P450); hsa05204(Chemical carcinogenesis); hsa01524(Platinum drug resistance); hsa05418(Fluid shear stress and atherosclerosis); hsa00480(Glutathione metabolism)	"PF02798.17(GST_N:Glutathione S-transferase, N-terminal domain); PF14497.3(GST_C_3:Glutathione S-transferase, C-terminal domain); PF00043.22(GST_C:Glutathione S-transferase, C-terminal domain)"	"GO:0004364(molecular_function:glutathione transferase activity); GO:0045171(cellular_component:intercellular bridge); GO:0006749(biological_process:glutathione metabolic process); GO:1901687(biological_process:glutathione derivative biosynthetic process); GO:0003700(molecular_function:transcription factor activity, sequence-specific DNA binding); GO:0005634(cellular_component:nucleus); GO:0018916(biological_process:nitrobenzene metabolic process); GO:0019899(molecular_function:enzyme binding); GO:0006351(biological_process:transcription, DNA-templated); GO:0008152(biological_process:metabolic process); GO:0042803(molecular_function:protein homodimerization activity); GO:0042178(biological_process:xenobiotic catabolic process); GO:0005829(cellular_component:cytosol); GO:0043295(molecular_function:glutathione binding)"	cytoplasmic	gi|61370968|gb|AAX43584.1|( glutathione S-transferase M4 [synthetic construct])	
A0A0A0MRI2	1.005	0.9745	0.4858	0.969651741	-0.044461411	no change	no	-0.31354249	Lz_ssc|ZCDZ	Sorting nexin OS=Homo sapiens OX=9606 GN=SNX6 PE=1 SV=1				K17920;K17917	SNX5_6_32;SNX1_2	hsa04144(Endocytosis)	PF00787.21(PX:PX domain); PF09325.7(Vps5:Vps5 C terminal like); PF03114.15(BAR:BAR domain)	"GO:0034713(molecular_function:type I transforming growth factor beta receptor binding); GO:0019898(cellular_component:extrinsic component of membrane); GO:0005634(cellular_component:nucleus); GO:0006886(biological_process:intracellular protein transport); GO:0005654(cellular_component:nucleoplasm); GO:0016241(biological_process:regulation of macroautophagy); GO:0042803(molecular_function:protein homodimerization activity); GO:0034452(molecular_function:dynactin binding); GO:0007175(biological_process:negative regulation of epidermal growth factor-activated receptor activity); GO:0045892(biological_process:negative regulation of transcription, DNA-templated); GO:0042147(biological_process:retrograde transport, endosome to Golgi); GO:0005886(cellular_component:plasma membrane); GO:0030512(biological_process:negative regulation of transforming growth factor beta receptor signaling pathway); GO:0071364(biological_process:cellular response to epidermal growth factor stimulus); GO:0006897(biological_process:endocytosis); GO:0035091(molecular_function:phosphatidylinositol binding); GO:0097422(cellular_component:tubular endosome); GO:0016050(biological_process:vesicle organization); GO:0005764(cellular_component:lysosome); GO:0030905(cellular_component:retromer, tubulation complex); GO:1903593(biological_process:regulation of histamine secretion by mast cell); GO:0031901(cellular_component:early endosome membrane); GO:0015031(biological_process:protein transport); GO:0046982(molecular_function:protein heterodimerization activity); GO:0005768(cellular_component:endosome); GO:0005829(cellular_component:cytosol)"	cytoplasmic	gi|88703041|ref|NP_689419.2|( sorting nexin-6 isoform b [Homo sapiens])	
A0A0A0MRM9	0.669	0.8562	0.04085	1.279820628	0.355941625	up	yes	-1.388807939	Lz_ssc|ZCDZ	Nucleolar and coiled-body phosphoprotein 1 (Fragment) OS=Homo sapiens OX=9606 GN=NOLC1 PE=1 SV=1							"PF05022.9(SRP40_C:SRP40, C-terminal domain)"	GO:0005737(cellular_component:cytoplasm); GO:0007409(biological_process:axonogenesis); GO:0005730(cellular_component:nucleolus); GO:0044822(molecular_function:poly(A) RNA binding); GO:0001650(cellular_component:fibrillar center); GO:0048167(biological_process:regulation of synaptic plasticity); GO:0016459(cellular_component:myosin complex); GO:0006364(biological_process:rRNA processing); GO:0005515(molecular_function:protein binding); GO:0015030(cellular_component:Cajal body); GO:0007067(biological_process:mitotic nuclear division); GO:0007000(biological_process:nucleolus organization); GO:0003774(molecular_function:motor activity); GO:0005524(molecular_function:ATP binding); GO:0005525(molecular_function:GTP binding)	nuclear	gi|548923888|ref|NP_001271317.1|( nucleolar and coiled-body phosphoprotein 1 isoform 1 [Homo sapiens])	
A0A0A0MRR7	0.9868	1.025	0.462	1.038710985	0.054794289	no change	no	-0.335358024	Lz_ssc|ZCDZ	U1 small nuclear ribonucleoprotein C OS=Homo sapiens OX=9606 GN=SNRPC PE=1 SV=1		COG5136(A:RNA processing and modification )	"COG5136(Component of the U1 snRNP, which is essential for recognition of the pre-mRNA 5' splice-site and the subsequent assembly of the spliceosome. U1-C is directly involved in initial 5' splice-site recognition for both constitutive and regulated alternative splicing. The interaction with the 5' splice-site seems to precede base-pairing between the pre-mRNA and the U1 snRNA)"	K11095	SNRPC	hsa03040(Spliceosome)	PF06220.9(zf-U1:U1 zinc finger)	"GO:0000243(cellular_component:commitment complex); GO:0005783(cellular_component:endoplasmic reticulum); GO:0090336(biological_process:positive regulation of brown fat cell differentiation); GO:0071004(cellular_component:U2-type prespliceosome); GO:0008270(molecular_function:zinc ion binding); GO:0003676(molecular_function:nucleic acid binding); GO:0000387(biological_process:spliceosomal snRNP assembly); GO:0016021(cellular_component:integral component of membrane); GO:0030627(molecular_function:pre-mRNA 5'-splice site binding); GO:0005654(cellular_component:nucleoplasm); GO:0019013(cellular_component:viral nucleocapsid); GO:0046872(molecular_function:metal ion binding); GO:0042803(molecular_function:protein homodimerization activity); GO:0005886(cellular_component:plasma membrane); GO:0000395(biological_process:mRNA 5'-splice site recognition); GO:0030619(molecular_function:U1 snRNA binding); GO:0000398(biological_process:mRNA splicing, via spliceosome); GO:0003727(molecular_function:single-stranded RNA binding); GO:0005576(cellular_component:extracellular region); GO:0003723(molecular_function:RNA binding); GO:0014850(biological_process:response to muscle activity); GO:0015030(cellular_component:Cajal body); GO:0005685(cellular_component:U1 snRNP); GO:0005634(cellular_component:nucleus); GO:0003729(molecular_function:mRNA binding)"	extracellular	gi|261860622|dbj|BAI46833.1|( small nuclear ribonucleoprotein polypeptide C [synthetic construct])	
A0A0A0MRZ8	1.187	1.21	0.8938	1.01937658	0.027687113	no change	no	-0.04875965	Lz_ssc|ZCDZ	Immunoglobulin kappa variable 3D-11 OS=Homo sapiens OX=9606 GN=IGKV3D-11 PE=3 SV=6				K06553	"VPREB, CD179a"		PF07686.14(V-set:Immunoglobulin V-set domain); PF13927.3(Ig_3:Immunoglobulin domain)	"GO:0038096(biological_process:Fc-gamma receptor signaling pathway involved in phagocytosis); GO:0004252(molecular_function:serine-type endopeptidase activity); GO:0038095(biological_process:Fc-epsilon receptor signaling pathway); GO:0005615(cellular_component:extracellular space); GO:0006898(biological_process:receptor-mediated endocytosis); GO:0016020(cellular_component:membrane); GO:0072562(cellular_component:blood microparticle); GO:0002376(biological_process:immune system process); GO:0002377(biological_process:immunoglobulin production); GO:0005576(cellular_component:extracellular region); GO:0002250(biological_process:adaptive immune response); GO:0003823(molecular_function:antigen binding); GO:0006955(biological_process:immune response); GO:0006508(biological_process:proteolysis); GO:0005886(cellular_component:plasma membrane); GO:0006958(biological_process:complement activation, classical pathway); GO:0070062(cellular_component:extracellular exosome)"	extracellular	gi|106534|pir||S11697(S11697 Ig kappa chain precursor V-III region - human)	
A0A0A0MS08	1.549	1.742	0.65	1.124596514	0.16940748	no change	no	-0.187086643	Lz_ssc|ZCDZ	Immunoglobulin heavy constant gamma 1 (Fragment) OS=Homo sapiens OX=9606 GN=IGHG1 PE=1 SV=1				K06554;K06551	"SIRPA_B1_G, CD172;IGLL1, IGLL, CD179b"	hsa04380(Osteoclast differentiation)	PF07654.12(C1-set:Immunoglobulin C1-set domain); PF08205.9(C2-set_2:CD80-like C2-set immunoglobulin domain); PF13927.3(Ig_3:Immunoglobulin domain); PF00047.22(ig:Immunoglobulin domain)	GO:0002377(biological_process:immunoglobulin production); GO:0016021(cellular_component:integral component of membrane); GO:0016020(cellular_component:membrane); GO:0005615(cellular_component:extracellular space); GO:0006955(biological_process:immune response)	cytoplasmic	"gi|649136160|gb|AIC59037.1|( IGHG1, partial [synthetic construct])"	
A0A0A0MS54	1.023	0.9538	0.2404	0.932355816	-0.101047457	no change	no	-0.619065537	Lz_ssc|ZCDZ	cAMP-dependent protein kinase catalytic subunit beta OS=Homo sapiens OX=9606 GN=PRKACB PE=1 SV=1				K04345;K19584;K07376	PRKG1;PKA;PRKX	hsa04340(Hedgehog signaling pathway); hsa04611(Platelet activation); hsa04022(cGMP-PKG signaling pathway); hsa04020(Calcium signaling pathway); hsa04740(Olfactory transduction); hsa04024(cAMP signaling pathway); hsa04530(Tight junction); hsa04140(Autophagy - animal); hsa04723(Retrograde endocannabinoid signaling); hsa04725(Cholinergic synapse); hsa04724(Glutamatergic synapse); hsa04727(GABAergic synapse); hsa04726(Serotonergic synapse); hsa04728(Dopaminergic synapse); hsa04925(Aldosterone synthesis and secretion); hsa04924(Renin secretion); hsa04062(Chemokine signaling pathway); hsa04922(Glucagon signaling pathway); hsa04921(Oxytocin signaling pathway); hsa04962(Vasopressin-regulated water reabsorption); hsa04961(Endocrine and other factor-regulated calcium reabsorption); hsa04919(Thyroid hormone signaling pathway); hsa05169(Epstein-Barr virus infection); hsa04923(Regulation of lipolysis in adipocytes); hsa01522(Endocrine resistance); hsa05031(Amphetamine addiction); hsa05146(Amoebiasis); hsa05020(Prion diseases); hsa04211(Longevity regulating pathway); hsa04213(Longevity regulating pathway - multiple species); hsa04310(Wnt signaling pathway); hsa04270(Vascular smooth muscle contraction); hsa04540(Gap junction); hsa04371(Apelin signaling pathway); hsa05205(Proteoglycans in cancer); hsa04915(Estrogen signaling pathway); hsa05200(Pathways in cancer); hsa04114(Oocyte meiosis); hsa04912(GnRH signaling pathway); hsa04913(Ovarian steroidogenesis); hsa04910(Insulin signaling pathway); hsa04014(Ras signaling pathway); hsa04750(Inflammatory mediator regulation of TRP channels); hsa05203(Viral carcinogenesis); hsa04914(Progesterone-mediated oocyte maturation); hsa04010(MAPK signaling pathway); hsa04918(Thyroid hormone synthesis); hsa04713(Circadian entrainment); hsa05414(Dilated cardiomyopathy); hsa05166(HTLV-I infection); hsa04730(Long-term depression); hsa04970(Salivary secretion); hsa04971(Gastric acid secretion); hsa05110(Vibrio cholerae infection); hsa04976(Bile secretion); hsa04720(Long-term potentiation); hsa05032(Morphine addiction); hsa05030(Cocaine addiction); hsa04911(Insulin secretion); hsa04916(Melanogenesis); hsa04261(Adrenergic signaling in cardiomyocytes); hsa05012(Parkinson's disease); hsa04742(Taste transduction)	PF00069.22(Pkinase:Protein kinase domain); PF07714.14(Pkinase_Tyr:Protein tyrosine kinase); PF14531.3(Kinase-like:Kinase-like)	GO:0070613(biological_process:regulation of protein processing); GO:0016310(biological_process:phosphorylation); GO:0007596(biological_process:blood coagulation); GO:0042157(biological_process:lipoprotein metabolic process); GO:0034199(biological_process:activation of protein kinase A activity); GO:0004691(molecular_function:cAMP-dependent protein kinase activity); GO:0045171(cellular_component:intercellular bridge); GO:0070062(cellular_component:extracellular exosome); GO:0071377(biological_process:cellular response to glucagon stimulus); GO:0005813(cellular_component:centrosome); GO:0000287(molecular_function:magnesium ion binding); GO:0016740(molecular_function:transferase activity); GO:0000166(molecular_function:nucleotide binding); GO:0005654(cellular_component:nucleoplasm); GO:0004674(molecular_function:protein serine/threonine kinase activity); GO:1901621(biological_process:negative regulation of smoothened signaling pathway involved in dorsal/ventral neural tube patterning); GO:0097338(biological_process:response to clozapine); GO:0004672(molecular_function:protein kinase activity); GO:0001843(biological_process:neural tube closure); GO:0005524(molecular_function:ATP binding); GO:0002223(biological_process:stimulatory C-type lectin receptor signaling pathway); GO:0006468(biological_process:protein phosphorylation); GO:0016301(molecular_function:kinase activity); GO:0051447(biological_process:negative regulation of meiotic cell cycle); GO:0003091(biological_process:renal water homeostasis); GO:0005886(cellular_component:plasma membrane); GO:0005952(cellular_component:cAMP-dependent protein kinase complex); GO:0048471(cellular_component:perinuclear region of cytoplasm); GO:0031625(molecular_function:ubiquitin protein ligase binding); GO:0005829(cellular_component:cytosol); GO:0097546(cellular_component:ciliary base); GO:0007188(biological_process:adenylate cyclase-modulating G-protein coupled receptor signaling pathway)	cytoplasmic	gi|338827753|ref|NP_001229786.1|( cAMP-dependent protein kinase catalytic subunit beta isoform 4 [Homo sapiens])	
A0A0A0MSG2	0.9185	1.015	0.03761	1.105062602	0.144128101	no change	yes	-1.424696667	Lz_ssc|ZCDZ	Four and a half LIM domains protein 2 OS=Homo sapiens OX=9606 GN=FHL2 PE=1 SV=1				K14380;K14365;K05760	"FHL2;FHL1, SLIM1;PXN"	hsa05100(Bacterial invasion of epithelial cells); hsa04370(VEGF signaling pathway); hsa05205(Proteoglycans in cancer); hsa05203(Viral carcinogenesis); hsa04630(Jak-STAT signaling pathway); hsa04670(Leukocyte transendothelial migration); hsa04510(Focal adhesion); hsa04380(Osteoclast differentiation); hsa04062(Chemokine signaling pathway); hsa04810(Regulation of actin cytoskeleton)	PF00412.19(LIM:LIM domain)	GO:0003779(molecular_function:actin binding); GO:0046872(molecular_function:metal ion binding); GO:0008270(molecular_function:zinc ion binding)	cytoplasmic	gi|821013852|ref|XP_012351184.1|( PREDICTED: four and a half LIM domains protein 2 isoform X1 [Nomascus leucogenys])	
A0A0A0MSI8	1.024	0.9732	0.3226	0.950390625	-0.07340749	no change	no	-0.491335637	Lz_ssc|ZCDZ	Exocyst complex component 5 OS=Homo sapiens OX=9606 GN=EXOC5 PE=1 SV=1				K19984	"EXOC5, SEC10"		PF07393.8(Sec10:Exocyst complex component Sec10)	GO:0005737(cellular_component:cytoplasm); GO:0006892(biological_process:post-Golgi vesicle-mediated transport); GO:0016020(cellular_component:membrane); GO:0008083(molecular_function:growth factor activity); GO:0000145(cellular_component:exocyst); GO:0005829(cellular_component:cytosol); GO:0006887(biological_process:exocytosis); GO:0047485(molecular_function:protein N-terminus binding); GO:0048278(biological_process:vesicle docking); GO:0015031(biological_process:protein transport); GO:0008201(molecular_function:heparin binding); GO:0017160(molecular_function:Ral GTPase binding)	cytoplasmic	gi|5730037|ref|NP_006535.1|( exocyst complex component 5 [Homo sapiens])	
A0A0A0MSV9	1.236	1.122	0.3141	0.90776699	-0.139606067	no change	no	-0.502932064	Lz_ssc|ZCDZ	Tapasin OS=Homo sapiens OX=9606 GN=TAPBP PE=1 SV=1				K08058	TAPBP	hsa04612(Antigen processing and presentation)	PF07654.12(C1-set:Immunoglobulin C1-set domain)	"GO:0050823(biological_process:peptide antigen stabilization); GO:0046978(molecular_function:TAP1 binding); GO:0046979(molecular_function:TAP2 binding); GO:0015433(molecular_function:peptide antigen-transporting ATPase activity); GO:0042605(molecular_function:peptide antigen binding); GO:0016021(cellular_component:integral component of membrane); GO:0016020(cellular_component:membrane); GO:0051082(molecular_function:unfolded protein binding); GO:0071556(cellular_component:integral component of lumenal side of endoplasmic reticulum membrane); GO:0010468(biological_process:regulation of gene expression); GO:0042824(cellular_component:MHC class I peptide loading complex); GO:0042825(cellular_component:TAP complex); GO:0019885(biological_process:antigen processing and presentation of endogenous peptide antigen via MHC class I); GO:0042288(molecular_function:MHC class I protein binding); GO:0006890(biological_process:retrograde vesicle-mediated transport, Golgi to ER); GO:0006955(biological_process:immune response); GO:0061635(biological_process:regulation of protein complex stability); GO:0005581(cellular_component:collagen trimer); GO:0002397(biological_process:MHC class I protein complex assembly); GO:0015833(biological_process:peptide transport); GO:0000139(cellular_component:Golgi membrane); GO:0005576(cellular_component:extracellular region)"	plasma membrane	gi|262527242|ref|NP_757345.2|( tapasin isoform 2 precursor [Homo sapiens])	
A0A0A0MSW4	1.146	1.078	0.2174	0.940663176	-0.088249866	no change	no	-0.66274046	Lz_ssc|ZCDZ	Phosphatidylinositol transfer protein beta isoform OS=Homo sapiens OX=9606 GN=PITPNB PE=1 SV=1		COG5083(R:General function prediction only )	COG5083(phosphatidylinositol transfer protein)				PF02121.15(IP_trans:Phosphatidylinositol transfer protein)	"GO:0005548(molecular_function:phospholipid transporter activity); GO:0006629(biological_process:lipid metabolic process); GO:0005789(cellular_component:endoplasmic reticulum membrane); GO:0070062(cellular_component:extracellular exosome); GO:0015914(biological_process:phospholipid transport); GO:0008289(molecular_function:lipid binding); GO:0005622(cellular_component:intracellular); GO:0006355(biological_process:regulation of transcription, DNA-templated); GO:0006351(biological_process:transcription, DNA-templated); GO:0003677(molecular_function:DNA binding); GO:0007275(biological_process:multicellular organism development); GO:0046872(molecular_function:metal ion binding); GO:0005634(cellular_component:nucleus); GO:0000139(cellular_component:Golgi membrane)"	cytoplasmic	gi|6912594|ref|NP_036531.1|( phosphatidylinositol transfer protein beta isoform isoform 1 [Homo sapiens])	
A0A0A0MT60	1.137	1.095	0.7226	0.963060686	-0.054301384	no change	no	-0.141102043	Lz_ssc|ZCDZ	Peptidylprolyl isomerase (Fragment) OS=Homo sapiens OX=9606 GN=FKBP15 PE=1 SV=1		"COG0545(O:Posttranslational modification, protein turnover, chaperones )"	COG0545(Peptidyl-prolyl cis-trans isomerase)	K09575;K17478;K09577;K09570;K09569	"FKBP14;FKBP15, WAFL;FKBP9_10;FKBP2;FKBP3"		PF00254.25(FKBP_C:FKBP-type peptidyl-prolyl cis-trans isomerase)	"GO:0000413(biological_process:protein peptidyl-prolyl isomerization); GO:0016020(cellular_component:membrane); GO:0006457(biological_process:protein folding); GO:0016853(molecular_function:isomerase activity); GO:0005634(cellular_component:nucleus); GO:0010923(biological_process:negative regulation of phosphatase activity); GO:0030426(cellular_component:growth cone); GO:0030424(cellular_component:axon); GO:0003779(molecular_function:actin binding); GO:0006355(biological_process:regulation of transcription, DNA-templated); GO:0006351(biological_process:transcription, DNA-templated); GO:0003755(molecular_function:peptidyl-prolyl cis-trans isomerase activity); GO:0006897(biological_process:endocytosis); GO:0005884(cellular_component:actin filament); GO:0005769(cellular_component:early endosome); GO:0016569(biological_process:covalent chromatin modification)"	cytoplasmic	gi|150010552|ref|NP_056073.1|( FK506-binding protein 15 [Homo sapiens])	
A0A0A0MTH3	0.962	1.055	0.2919	1.096673597	0.1331342	no change	no	-0.534765905	Lz_ssc|ZCDZ	Integrin-linked protein kinase OS=Homo sapiens OX=9606 GN=ILK PE=1 SV=1		COG0666(R:General function prediction only )	COG0666(Ankyrin Repeat)	K04418;K04424;K17535;K06272;K04423	"MAP3K12, MUK;ZAK, MLTK;ILK;MAP3K10, MLK2;TNNI3K"	hsa05100(Bacterial invasion of epithelial cells); hsa05213(Endometrial cancer); hsa03320(PPAR signaling pathway); hsa04510(Focal adhesion); hsa04010(MAPK signaling pathway); hsa04360(Axon guidance)	PF07714.14(Pkinase_Tyr:Protein tyrosine kinase); PF13857.3(Ank_5:Ankyrin repeats (many copies)); PF13637.3(Ank_4:Ankyrin repeats (many copies)); PF00069.22(Pkinase:Protein kinase domain); PF12796.4(Ank_2:Ankyrin repeats (3 copies)); PF00023.27(Ank:Ankyrin repeat); PF13606.3(Ank_3:Ankyrin repeat)	"GO:0010667(biological_process:negative regulation of cardiac muscle cell apoptotic process); GO:0018105(biological_process:peptidyl-serine phosphorylation); GO:0003676(molecular_function:nucleic acid binding); GO:0005178(molecular_function:integrin binding); GO:0090263(biological_process:positive regulation of canonical Wnt signaling pathway); GO:0014912(biological_process:negative regulation of smooth muscle cell migration); GO:0045197(biological_process:establishment or maintenance of epithelial cell apical/basal polarity); GO:0017124(molecular_function:SH3 domain binding); GO:0031012(cellular_component:extracellular matrix); GO:0022011(biological_process:myelination in peripheral nervous system); GO:0030017(cellular_component:sarcomere); GO:0043025(cellular_component:neuronal cell body); GO:0043524(biological_process:negative regulation of neuron apoptotic process); GO:0004871(molecular_function:signal transducer activity); GO:0005925(cellular_component:focal adhesion); GO:0051897(biological_process:positive regulation of protein kinase B signaling); GO:0030054(cellular_component:cell junction); GO:0003151(biological_process:outflow tract morphogenesis); GO:0001725(cellular_component:stress fiber); GO:0043206(biological_process:extracellular fibril organization); GO:0034446(biological_process:substrate adhesion-dependent cell spreading); GO:0005654(cellular_component:nucleoplasm); GO:0004674(molecular_function:protein serine/threonine kinase activity); GO:0005886(cellular_component:plasma membrane); GO:0004672(molecular_function:protein kinase activity); GO:0010761(biological_process:fibroblast migration); GO:0045669(biological_process:positive regulation of osteoblast differentiation); GO:0005524(molecular_function:ATP binding); GO:0008284(biological_process:positive regulation of cell proliferation); GO:0043234(cellular_component:protein complex); GO:0006468(biological_process:protein phosphorylation); GO:0006469(biological_process:negative regulation of protein kinase activity); GO:0048662(biological_process:negative regulation of smooth muscle cell proliferation); GO:0045663(biological_process:positive regulation of myoblast differentiation); GO:0030027(cellular_component:lamellipodium); GO:0007229(biological_process:integrin-mediated signaling pathway); GO:0030335(biological_process:positive regulation of cell migration); GO:0051291(biological_process:protein heterooligomerization); GO:0032288(biological_process:myelin assembly); GO:0007050(biological_process:cell cycle arrest); GO:0045893(biological_process:positive regulation of transcription, DNA-templated); GO:0005911(cellular_component:cell-cell junction); GO:0032956(biological_process:regulation of actin cytoskeleton organization); GO:0001658(biological_process:branching involved in ureteric bud morphogenesis); GO:0021675(biological_process:nerve development); GO:0030513(biological_process:positive regulation of BMP signaling pathway); GO:0034329(biological_process:cell junction assembly); GO:0050775(biological_process:positive regulation of dendrite morphogenesis); GO:0019901(molecular_function:protein kinase binding); GO:0043195(cellular_component:terminal bouton); GO:0007569(biological_process:cell aging); GO:0043406(biological_process:positive regulation of MAP kinase activity); GO:0043198(cellular_component:dendritic shaft); GO:0005829(cellular_component:cytosol); GO:0001954(biological_process:positive regulation of cell-matrix adhesion); GO:0045773(biological_process:positive regulation of axon extension); GO:2000178(biological_process:negative regulation of neural precursor cell proliferation); GO:0070527(biological_process:platelet aggregation); GO:0043034(cellular_component:costamere)"	cytoplasmic	gi|675751470|ref|XP_008970710.1|( PREDICTED: integrin-linked protein kinase isoform X1 [Pan paniscus])	
A0A0A0MTI5	1.013	1.019	0.927	1.005923001	0.008519877	no change	no	-0.032920266	Lz_ssc|ZCDZ	Acyl-CoA-binding protein OS=Homo sapiens OX=9606 GN=DBI PE=1 SV=1		COG4281(I:Lipid transport and metabolism )	COG4281(acyl-coA-binding protein)	K08762;K13239	"PECI;DBI, ACBP"	hsa00071(Fatty acid degradation); hsa03320(PPAR signaling pathway); hsa04146(Peroxisome)	PF00887.16(ACBP:Acyl CoA binding protein)	GO:0005794(cellular_component:Golgi apparatus); GO:0097038(cellular_component:perinuclear endoplasmic reticulum); GO:0036151(biological_process:phosphatidylcholine acyl-chain remodeling); GO:0070062(cellular_component:extracellular exosome); GO:0030156(molecular_function:benzodiazepine receptor binding); GO:0006810(biological_process:transport); GO:0008289(molecular_function:lipid binding); GO:0000062(molecular_function:fatty-acyl-CoA binding); GO:0046983(molecular_function:protein dimerization activity); GO:0036042(molecular_function:long-chain fatty acyl-CoA binding); GO:0018345(biological_process:protein palmitoylation)	cytoplasmic	"gi|219968127|emb|CAR82412.2|( diazepam binding inhibitor, splice form 1D(2) [Homo sapiens])"	
A0A0A0MTS2	1.054	1.039	0.749	0.985768501	-0.020679213	no change	no	-0.125518182	Lz_ssc|ZCDZ	Glucose-6-phosphate isomerase (Fragment) OS=Homo sapiens OX=9606 GN=GPI PE=1 SV=1		COG0166(G:Carbohydrate transport and metabolism )	COG0166(phosphohexose isomerase)	K01810	"GPI, pgi"	hsa00030(Pentose phosphate pathway); hsa00010(Glycolysis / Gluconeogenesis); hsa01200(Carbon metabolism); hsa00500(Starch and sucrose metabolism); hsa00520(Amino sugar and nucleotide sugar metabolism)	PF00342.16(PGI:Phosphoglucose isomerase)	GO:0005125(molecular_function:cytokine activity); GO:0007599(biological_process:hemostasis); GO:0060170(cellular_component:ciliary membrane); GO:0035994(biological_process:response to muscle stretch); GO:0007611(biological_process:learning or memory); GO:0042593(biological_process:glucose homeostasis); GO:0061621(biological_process:canonical glycolysis); GO:0043524(biological_process:negative regulation of neuron apoptotic process); GO:0048029(molecular_function:monosaccharide binding); GO:0016866(molecular_function:intramolecular transferase activity); GO:0001525(biological_process:angiogenesis); GO:0006096(biological_process:glycolytic process); GO:0006094(biological_process:gluconeogenesis); GO:0005737(cellular_component:cytoplasm); GO:0032355(biological_process:response to estradiol); GO:0001701(biological_process:in utero embryonic development); GO:0001707(biological_process:mesoderm formation); GO:0035902(biological_process:response to immobilization stress); GO:0043209(cellular_component:myelin sheath); GO:0005615(cellular_component:extracellular space); GO:0004347(molecular_function:glucose-6-phosphate isomerase activity); GO:0005654(cellular_component:nucleoplasm); GO:0043005(cellular_component:neuron projection); GO:0046686(biological_process:response to cadmium ion); GO:0034101(biological_process:erythrocyte homeostasis); GO:0046185(biological_process:aldehyde catabolic process); GO:0051156(biological_process:glucose 6-phosphate metabolic process); GO:0005886(cellular_component:plasma membrane); GO:0043278(biological_process:response to morphine); GO:0006959(biological_process:humoral immune response); GO:0008083(molecular_function:growth factor activity); GO:0031625(molecular_function:ubiquitin protein ligase binding); GO:0005975(biological_process:carbohydrate metabolic process); GO:0016853(molecular_function:isomerase activity); GO:0070062(cellular_component:extracellular exosome); GO:0005829(cellular_component:cytosol); GO:0033574(biological_process:response to testosterone); GO:0043154(biological_process:negative regulation of cysteine-type endopeptidase activity involved in apoptotic process); GO:0032570(biological_process:response to progesterone); GO:0046983(molecular_function:protein dimerization activity); GO:0019242(biological_process:methylglyoxal biosynthetic process)	cytoplasmic	gi|577019448|ref|NP_001276718.1|( glucose-6-phosphate isomerase isoform 3 [Homo sapiens])	
A0A0A6YYH1	1.464	1.344	0.5664	0.918032787	-0.123382416	no change	no	-0.246876755	Lz_ssc|ZCDZ	Protein C15orf38-AP3S2 OS=Homo sapiens OX=9606 GN=C15orf38-AP3S2 PE=4 SV=1				K12394;K12399	AP1S1_2;AP3S	hsa04142(Lysosome)	PF10574.6(UPF0552:Uncharacterised protein family UPF0552); PF01217.17(Clat_adaptor_s:Clathrin adaptor complex small chain)	GO:0051126(biological_process:negative regulation of actin nucleation); GO:0070735(molecular_function:protein-glycine ligase activity); GO:0018094(biological_process:protein polyglycylation); GO:0016192(biological_process:vesicle-mediated transport); GO:0006886(biological_process:intracellular protein transport); GO:0016020(cellular_component:membrane); GO:0030041(biological_process:actin filament polymerization); GO:0005885(cellular_component:Arp2/3 protein complex); GO:0034314(biological_process:Arp2/3 complex-mediated actin nucleation); GO:0015031(biological_process:protein transport); GO:0030117(cellular_component:membrane coat); GO:0005524(molecular_function:ATP binding); GO:0043231(cellular_component:intracellular membrane-bounded organelle)	cytoplasmic	gi|312261267|ref|NP_001185987.1|( C15orf38-AP3S2 fusion protein [Homo sapiens])	
A0A0A6YYJ8	0.906	0.9268	0.5413	1.022958057	0.032746994	no change	no	-0.266561973	Lz_ssc|ZCDZ	Putative RNA-binding protein Luc7-like 2 OS=Homo sapiens OX=9606 GN=LUC7L2 PE=4 SV=1		COG5200(A:RNA processing and modification )	COG5200(S. cerevisiae)	K13212	LUC7L2		PF03194.12(LUC7:LUC7 N_terminus)	GO:0016607(cellular_component:nuclear speck); GO:0071004(cellular_component:U2-type prespliceosome); GO:0019899(molecular_function:enzyme binding); GO:0006376(biological_process:mRNA splice site selection); GO:0005739(cellular_component:mitochondrion); GO:0005685(cellular_component:U1 snRNP); GO:0003729(molecular_function:mRNA binding)	mitochondrial	gi|347446676|ref|NP_001231513.1|( C7orf55-LUC7L2 protein [Homo sapiens])	
A0A0A6YYL6	0.9485	1.051	0.2399	1.108065366	0.148042991	no change	no	-0.619969752	Lz_ssc|ZCDZ	Protein RPL17-C18orf32 OS=Homo sapiens OX=9606 GN=RPL17-C18orf32 PE=3 SV=1		"COG0091(J:Translation, ribosomal structure and biogenesis )"	"COG0091(The globular domain of the protein is located near the polypeptide exit tunnel on the outside of the subunit, while an extended beta-hairpin is found that lines the wall of the exit tunnel in the center of the 70S ribosome (By similarity))"	K02880	"RP-L17e, RPL17"	hsa03010(Ribosome)	PF00237.16(Ribosomal_L22:Ribosomal protein L22p/L17e)	"GO:0000184(biological_process:nuclear-transcribed mRNA catabolic process, nonsense-mediated decay); GO:0015934(cellular_component:large ribosomal subunit); GO:0005840(cellular_component:ribosome); GO:0005515(molecular_function:protein binding); GO:0022625(cellular_component:cytosolic large ribosomal subunit); GO:0005216(molecular_function:ion channel activity); GO:0019083(biological_process:viral transcription); GO:0044822(molecular_function:poly(A) RNA binding); GO:0006614(biological_process:SRP-dependent cotranslational protein targeting to membrane); GO:0005622(cellular_component:intracellular); GO:0003735(molecular_function:structural constituent of ribosome); GO:0017080(molecular_function:sodium channel regulator activity); GO:0006364(biological_process:rRNA processing); GO:0005887(cellular_component:integral component of plasma membrane); GO:2000649(biological_process:regulation of sodium ion transmembrane transporter activity); GO:0005634(cellular_component:nucleus); GO:0006413(biological_process:translational initiation); GO:0006412(biological_process:translation)"	cytoplasmic	gi|313569822|ref|NP_001186284.1|( RPL17-C18orf32 protein isoform 1 [Homo sapiens])	
A0A0B4J1U7	1.347	1.374	0.8801	1.020044543	0.028632153	no change	no	-0.055467979	Lz_ssc|ZCDZ	Immunoglobulin heavy variable 6-1 OS=Homo sapiens OX=9606 GN=IGHV6-1 PE=3 SV=1				K06856	IGH	hsa04640(Hematopoietic cell lineage); hsa04650(Natural killer cell mediated cytotoxicity); hsa04020(Calcium signaling pathway); hsa05330(Allograft rejection); hsa04672(Intestinal immune network for IgA production); hsa04145(Phagosome); hsa05310(Asthma); hsa04064(NF-kappa B signaling pathway); hsa05414(Dilated cardiomyopathy); hsa05416(Viral myocarditis); hsa05143(African trypanosomiasis); hsa05140(Leishmaniasis); hsa05146(Amoebiasis); hsa05169(Epstein-Barr virus infection); hsa05162(Measles); hsa05322(Systemic lupus erythematosus); hsa05323(Rheumatoid arthritis); hsa05320(Autoimmune thyroid disease); hsa05202(Transcriptional misregulation in cancer); hsa04662(B cell receptor signaling pathway); hsa04072(Phospholipase D signaling pathway); hsa04664(Fc epsilon RI signaling pathway); hsa04666(Fc gamma R-mediated phagocytosis); hsa05340(Primary immunodeficiency); hsa04151(PI3K-Akt signaling pathway); hsa05150(Staphylococcus aureus infection); hsa05152(Tuberculosis)	PF07686.14(V-set:Immunoglobulin V-set domain)	"GO:0009897(cellular_component:external side of plasma membrane); GO:0050853(biological_process:B cell receptor signaling pathway); GO:0045087(biological_process:innate immune response); GO:0016020(cellular_component:membrane); GO:0042742(biological_process:defense response to bacterium); GO:0006910(biological_process:phagocytosis, recognition); GO:0006911(biological_process:phagocytosis, engulfment); GO:0002376(biological_process:immune system process); GO:0005576(cellular_component:extracellular region); GO:0002250(biological_process:adaptive immune response); GO:0003823(molecular_function:antigen binding); GO:0005886(cellular_component:plasma membrane); GO:0042571(cellular_component:immunoglobulin complex, circulating); GO:0006958(biological_process:complement activation, classical pathway); GO:0050871(biological_process:positive regulation of B cell activation); GO:0034987(molecular_function:immunoglobulin receptor binding); GO:0072562(cellular_component:blood microparticle)"	plasma membrane	gi|3170975|gb|AAC18290.1|( immunoglobulin heavy chain variable region [Homo sapiens])	
A0A0B4J1X5	0.6172	0.8368	0.03299	1.355800389	0.43914479	up	yes	-1.481617684	Lz_ssc|ZCDZ	Immunoglobulin heavy variable 3-74 OS=Homo sapiens OX=9606 GN=IGHV3-74 PE=3 SV=1				K06856	IGH	hsa04640(Hematopoietic cell lineage); hsa04650(Natural killer cell mediated cytotoxicity); hsa04020(Calcium signaling pathway); hsa05330(Allograft rejection); hsa04672(Intestinal immune network for IgA production); hsa04145(Phagosome); hsa05310(Asthma); hsa04064(NF-kappa B signaling pathway); hsa05414(Dilated cardiomyopathy); hsa05416(Viral myocarditis); hsa05143(African trypanosomiasis); hsa05140(Leishmaniasis); hsa05146(Amoebiasis); hsa05169(Epstein-Barr virus infection); hsa05162(Measles); hsa05322(Systemic lupus erythematosus); hsa05323(Rheumatoid arthritis); hsa05320(Autoimmune thyroid disease); hsa05202(Transcriptional misregulation in cancer); hsa04662(B cell receptor signaling pathway); hsa04072(Phospholipase D signaling pathway); hsa04664(Fc epsilon RI signaling pathway); hsa04666(Fc gamma R-mediated phagocytosis); hsa05340(Primary immunodeficiency); hsa04151(PI3K-Akt signaling pathway); hsa05150(Staphylococcus aureus infection); hsa05152(Tuberculosis)	PF07686.14(V-set:Immunoglobulin V-set domain)	"GO:0009897(cellular_component:external side of plasma membrane); GO:0050853(biological_process:B cell receptor signaling pathway); GO:0016021(cellular_component:integral component of membrane); GO:0016020(cellular_component:membrane); GO:0042742(biological_process:defense response to bacterium); GO:0006910(biological_process:phagocytosis, recognition); GO:0006911(biological_process:phagocytosis, engulfment); GO:0002376(biological_process:immune system process); GO:0005576(cellular_component:extracellular region); GO:0002250(biological_process:adaptive immune response); GO:0003823(molecular_function:antigen binding); GO:0005886(cellular_component:plasma membrane); GO:0042571(cellular_component:immunoglobulin complex, circulating); GO:0006958(biological_process:complement activation, classical pathway); GO:0050871(biological_process:positive regulation of B cell activation); GO:0034987(molecular_function:immunoglobulin receptor binding); GO:0045087(biological_process:innate immune response); GO:0072562(cellular_component:blood microparticle)"	plasma membrane	"gi|780285|gb|AAA65221.1|( immunoglobulin heavy chain VH3, partial [Homo sapiens])"	
A0A0B4J231	1.218	1.337	0.6719	1.097701149	0.134485332	no change	no	-0.172695359	Lz_ssc|ZCDZ	Immunoglobulin lambda-like polypeptide 5 OS=Homo sapiens OX=9606 GN=IGLL5 PE=1 SV=1				K06752;K06554	"MHC2;IGLL1, IGLL, CD179b"	hsa04659(Th17 cell differentiation); hsa04658(Th1 and Th2 cell differentiation); hsa04612(Antigen processing and presentation); hsa05330(Allograft rejection); hsa05332(Graft-versus-host disease); hsa04672(Intestinal immune network for IgA production); hsa04514(Cell adhesion molecules (CAMs)); hsa04145(Phagosome); hsa05310(Asthma); hsa04940(Type I diabetes mellitus); hsa05416(Viral myocarditis); hsa05140(Leishmaniasis); hsa05168(Herpes simplex infection); hsa05145(Toxoplasmosis); hsa05164(Influenza A); hsa05166(HTLV-I infection); hsa05322(Systemic lupus erythematosus); hsa05323(Rheumatoid arthritis); hsa05320(Autoimmune thyroid disease); hsa05321(Inflammatory bowel disease (IBD)); hsa04640(Hematopoietic cell lineage); hsa05150(Staphylococcus aureus infection); hsa05152(Tuberculosis)	PF07654.12(C1-set:Immunoglobulin C1-set domain)	"GO:0009897(cellular_component:external side of plasma membrane); GO:0050853(biological_process:B cell receptor signaling pathway); GO:0070062(cellular_component:extracellular exosome); GO:0045087(biological_process:innate immune response); GO:0006910(biological_process:phagocytosis, recognition); GO:0006911(biological_process:phagocytosis, engulfment); GO:0042742(biological_process:defense response to bacterium); GO:0003823(molecular_function:antigen binding); GO:0034987(molecular_function:immunoglobulin receptor binding); GO:0042571(cellular_component:immunoglobulin complex, circulating); GO:0006958(biological_process:complement activation, classical pathway); GO:0050871(biological_process:positive regulation of B cell activation); GO:0072562(cellular_component:blood microparticle)"	cytoplasmic	gi|15149823|emb|CAC50882.1|( immunoglobulin lambda-3 surrogate light chain [Homo sapiens])	
A0A0B4J2B5	1.382	1.25	0.5327	0.904486252	-0.144829521	no change	no	-0.273517303	Lz_ssc|ZCDZ	Immunoglobulin heavy variable 3/OR16-9 (non-functional) (Fragment) OS=Homo sapiens OX=9606 GN=IGHV3OR16-9 PE=1 SV=1				K06856	IGH	hsa04640(Hematopoietic cell lineage); hsa04650(Natural killer cell mediated cytotoxicity); hsa04020(Calcium signaling pathway); hsa05330(Allograft rejection); hsa04672(Intestinal immune network for IgA production); hsa04145(Phagosome); hsa05310(Asthma); hsa04064(NF-kappa B signaling pathway); hsa05414(Dilated cardiomyopathy); hsa05416(Viral myocarditis); hsa05143(African trypanosomiasis); hsa05140(Leishmaniasis); hsa05146(Amoebiasis); hsa05169(Epstein-Barr virus infection); hsa05162(Measles); hsa05322(Systemic lupus erythematosus); hsa05323(Rheumatoid arthritis); hsa05320(Autoimmune thyroid disease); hsa05202(Transcriptional misregulation in cancer); hsa04662(B cell receptor signaling pathway); hsa04072(Phospholipase D signaling pathway); hsa04664(Fc epsilon RI signaling pathway); hsa04666(Fc gamma R-mediated phagocytosis); hsa05340(Primary immunodeficiency); hsa04151(PI3K-Akt signaling pathway); hsa05150(Staphylococcus aureus infection); hsa05152(Tuberculosis)	PF07686.14(V-set:Immunoglobulin V-set domain)	"GO:0009897(cellular_component:external side of plasma membrane); GO:0015935(cellular_component:small ribosomal subunit); GO:0004252(molecular_function:serine-type endopeptidase activity); GO:0042742(biological_process:defense response to bacterium); GO:0034987(molecular_function:immunoglobulin receptor binding); GO:0042571(cellular_component:immunoglobulin complex, circulating); GO:0072562(cellular_component:blood microparticle); GO:0003735(molecular_function:structural constituent of ribosome); GO:0006508(biological_process:proteolysis); GO:0050853(biological_process:B cell receptor signaling pathway); GO:0045087(biological_process:innate immune response); GO:0006910(biological_process:phagocytosis, recognition); GO:0006911(biological_process:phagocytosis, engulfment); GO:0003823(molecular_function:antigen binding); GO:0005886(cellular_component:plasma membrane); GO:0006958(biological_process:complement activation, classical pathway); GO:0050871(biological_process:positive regulation of B cell activation); GO:0038096(biological_process:Fc-gamma receptor signaling pathway involved in phagocytosis); GO:0038095(biological_process:Fc-epsilon receptor signaling pathway); GO:0006898(biological_process:receptor-mediated endocytosis); GO:0005576(cellular_component:extracellular region); GO:0003723(molecular_function:RNA binding); GO:0006412(biological_process:translation)"	cytoplasmic	gi|284195|pir||S26933(S26933 Ig heavy chain V region (DP-40) - human (fragment))	
A0A0B4J2C3	0.9772	0.9825	0.8915	1.005423659	0.007803544	no change	no	-0.049878652	Lz_ssc|ZCDZ	Translationally-controlled tumor protein OS=Homo sapiens OX=9606 GN=TPT1 PE=1 SV=1							PF00838.14(TCTP:Translationally controlled tumour protein)	GO:0045298(cellular_component:tubulin complex); GO:0019827(biological_process:stem cell population maintenance); GO:2000384(biological_process:negative regulation of ectoderm development); GO:0005615(cellular_component:extracellular space); GO:0009615(biological_process:response to virus); GO:0005829(cellular_component:cytosol); GO:0008134(molecular_function:transcription factor binding); GO:0006816(biological_process:calcium ion transport); GO:0005654(cellular_component:nucleoplasm); GO:0005771(cellular_component:multivesicular body); GO:0023052(biological_process:signaling); GO:0005509(molecular_function:calcium ion binding); GO:0006874(biological_process:cellular calcium ion homeostasis); GO:1902230(biological_process:negative regulation of intrinsic apoptotic signaling pathway in response to DNA damage); GO:0044822(molecular_function:poly(A) RNA binding); GO:0070062(cellular_component:extracellular exosome)	cytoplasmic	gi|555943903|ref|NP_001273201.1|( translationally-controlled tumor protein isoform 1 [Homo sapiens])	
A0A0B4J2H0	1.246	1.235	0.9395	0.99117175	-0.012793027	no change	no	-0.027103216	Lz_ssc|ZCDZ	Immunoglobulin heavy variable 1-69D OS=Homo sapiens OX=9606 GN=IGHV1-69D PE=3 SV=1				K06856	IGH	hsa04640(Hematopoietic cell lineage); hsa04650(Natural killer cell mediated cytotoxicity); hsa04020(Calcium signaling pathway); hsa05330(Allograft rejection); hsa04672(Intestinal immune network for IgA production); hsa04145(Phagosome); hsa05310(Asthma); hsa04064(NF-kappa B signaling pathway); hsa05414(Dilated cardiomyopathy); hsa05416(Viral myocarditis); hsa05143(African trypanosomiasis); hsa05140(Leishmaniasis); hsa05146(Amoebiasis); hsa05169(Epstein-Barr virus infection); hsa05162(Measles); hsa05322(Systemic lupus erythematosus); hsa05323(Rheumatoid arthritis); hsa05320(Autoimmune thyroid disease); hsa05202(Transcriptional misregulation in cancer); hsa04662(B cell receptor signaling pathway); hsa04072(Phospholipase D signaling pathway); hsa04664(Fc epsilon RI signaling pathway); hsa04666(Fc gamma R-mediated phagocytosis); hsa05340(Primary immunodeficiency); hsa04151(PI3K-Akt signaling pathway); hsa05150(Staphylococcus aureus infection); hsa05152(Tuberculosis)	PF07686.14(V-set:Immunoglobulin V-set domain)	"GO:0009897(cellular_component:external side of plasma membrane); GO:0050853(biological_process:B cell receptor signaling pathway); GO:0008009(molecular_function:chemokine activity); GO:0045087(biological_process:innate immune response); GO:0016020(cellular_component:membrane); GO:0042742(biological_process:defense response to bacterium); GO:0006910(biological_process:phagocytosis, recognition); GO:0006911(biological_process:phagocytosis, engulfment); GO:0002376(biological_process:immune system process); GO:0005576(cellular_component:extracellular region); GO:0002250(biological_process:adaptive immune response); GO:0003823(molecular_function:antigen binding); GO:0006955(biological_process:immune response); GO:0060326(biological_process:cell chemotaxis); GO:0042571(cellular_component:immunoglobulin complex, circulating); GO:0005886(cellular_component:plasma membrane); GO:0050871(biological_process:positive regulation of B cell activation); GO:0034987(molecular_function:immunoglobulin receptor binding); GO:0006958(biological_process:complement activation, classical pathway); GO:0072562(cellular_component:blood microparticle)"	extracellular	gi|3170849|gb|AAC18229.1|( immunoglobulin heavy chain variable region [Homo sapiens])	
A0A0C4DG17	0.9345	0.9328	0.9749	0.998180845	-0.002626875	no change	no	-0.01103993	Lz_ssc|ZCDZ	40S ribosomal protein SA OS=Homo sapiens OX=9606 GN=RPSA PE=1 SV=1		"COG0052(J:Translation, ribosomal structure and biogenesis )"	COG0052(30S ribosomal protein S2)	K02998	"RP-SAe, RPSA"	hsa03010(Ribosome)	PF16122.2(40S_SA_C:40S ribosomal protein SA C-terminus); PF00318.17(Ribosomal_S2:Ribosomal protein S2)	"GO:0046718(biological_process:viral entry into host cell); GO:0016020(cellular_component:membrane); GO:0016337(biological_process:single organismal cell-cell adhesion); GO:0022627(cellular_component:cytosolic small ribosomal subunit); GO:0019083(biological_process:viral transcription); GO:0006614(biological_process:SRP-dependent cotranslational protein targeting to membrane); GO:0000028(biological_process:ribosomal small subunit assembly); GO:0000184(biological_process:nuclear-transcribed mRNA catabolic process, nonsense-mediated decay); GO:0007166(biological_process:cell surface receptor signaling pathway); GO:0015935(cellular_component:small ribosomal subunit); GO:0005737(cellular_component:cytoplasm); GO:0005654(cellular_component:nucleoplasm); GO:0070062(cellular_component:extracellular exosome); GO:0016021(cellular_component:integral component of membrane); GO:0005055(molecular_function:laminin receptor activity); GO:0003735(molecular_function:structural constituent of ribosome); GO:0030855(biological_process:epithelial cell differentiation); GO:0043022(molecular_function:ribosome binding); GO:0043025(cellular_component:neuronal cell body); GO:0006407(biological_process:rRNA export from nucleus); GO:0044822(molecular_function:poly(A) RNA binding); GO:0030686(cellular_component:90S preribosome); GO:0000461(biological_process:endonucleolytic cleavage to generate mature 3'-end of SSU-rRNA from (SSU-rRNA, 5.8S rRNA, LSU-rRNA)); GO:0005886(cellular_component:plasma membrane); GO:0007155(biological_process:cell adhesion); GO:0000447(biological_process:endonucleolytic cleavage in ITS1 to separate SSU-rRNA from 5.8S rRNA and LSU-rRNA from tricistronic rRNA transcript (SSU-rRNA, 5.8S rRNA, LSU-rRNA)); GO:0004948(molecular_function:calcitonin receptor activity); GO:0043236(molecular_function:laminin binding); GO:0005604(cellular_component:basement membrane); GO:0005840(cellular_component:ribosome); GO:0001618(molecular_function:virus receptor activity); GO:0005622(cellular_component:intracellular); GO:0006412(biological_process:translation); GO:0006413(biological_process:translational initiation); GO:0005634(cellular_component:nucleus)"	cytoplasmic	gi|747165389|ref|NP_001291217.1|( 40S ribosomal protein SA isoform 2 [Homo sapiens])	
A0A0C4DG89	0.8195	0.8045	0.8863	0.981696156	-0.026651528	no change	no	-0.052419251	Lz_ssc|ZCDZ	Probable ATP-dependent RNA helicase DDX46 OS=Homo sapiens OX=9606 GN=DDX46 PE=1 SV=1				K12835;K13178;K17043;K12823;K12811	"DDX17;DDX46, PRP5;DDX43;DDX42, SF3B125;DDX5, DBP2"	hsa05205(Proteoglycans in cancer); hsa03040(Spliceosome); hsa05202(Transcriptional misregulation in cancer)	PF00270.26(DEAD:DEAD/DEAH box helicase); PF00271.28(Helicase_C:Helicase conserved C-terminal domain)	"GO:0016607(cellular_component:nuclear speck); GO:0043565(molecular_function:sequence-specific DNA binding); GO:0005783(cellular_component:endoplasmic reticulum); GO:0003700(molecular_function:transcription factor activity, sequence-specific DNA binding); GO:0005634(cellular_component:nucleus); GO:0016020(cellular_component:membrane); GO:0044822(molecular_function:poly(A) RNA binding); GO:0000398(biological_process:mRNA splicing, via spliceosome); GO:0004004(molecular_function:ATP-dependent RNA helicase activity); GO:0005654(cellular_component:nucleoplasm); GO:0006351(biological_process:transcription, DNA-templated); GO:0003676(molecular_function:nucleic acid binding); GO:0015030(cellular_component:Cajal body); GO:0001650(cellular_component:fibrillar center); GO:0010501(biological_process:RNA secondary structure unwinding); GO:0010468(biological_process:regulation of gene expression); GO:0005524(molecular_function:ATP binding); GO:0043231(cellular_component:intracellular membrane-bounded organelle)"	nuclear	gi|664806097|ref|NP_001287789.1|( probable ATP-dependent RNA helicase DDX46 isoform 1 [Homo sapiens])	
A0A0C4DGB5	1.064	0.998	0.1855	0.937969925	-0.09238643	no change	no	-0.731656086	Lz_ssc|ZCDZ	Calpastatin OS=Homo sapiens OX=9606 GN=CAST PE=1 SV=1				K04281	CAST		PF00748.16(Calpain_inhib:Calpain inhibitor)	"GO:0007420(biological_process:brain development); GO:0045445(biological_process:myoblast differentiation); GO:0007520(biological_process:myoblast fusion); GO:0007568(biological_process:aging); GO:0005783(cellular_component:endoplasmic reticulum); GO:0007343(biological_process:egg activation); GO:0005829(cellular_component:cytosol); GO:0016020(cellular_component:membrane); GO:0005634(cellular_component:nucleus); GO:0005622(cellular_component:intracellular); GO:0006355(biological_process:regulation of transcription, DNA-templated); GO:2000675(biological_process:negative regulation of type B pancreatic cell apoptotic process); GO:0002020(molecular_function:protease binding); GO:0001889(biological_process:liver development); GO:0010859(molecular_function:calcium-dependent cysteine-type endopeptidase inhibitor activity); GO:0003676(molecular_function:nucleic acid binding); GO:0010951(biological_process:negative regulation of endopeptidase activity); GO:0031100(biological_process:animal organ regeneration); GO:0046872(molecular_function:metal ion binding); GO:0044822(molecular_function:poly(A) RNA binding); GO:0071157(biological_process:negative regulation of cell cycle arrest)"	nuclear	gi|578810589|ref|XP_006714767.1|( PREDICTED: calpastatin isoform X16 [Homo sapiens])	
A0A0C4DGQ5	1.088	1.032	0.3892	0.948529412	-0.076235586	no change	no	-0.409827168	Lz_ssc|ZCDZ	Calpain small subunit 1 OS=Homo sapiens OX=9606 GN=CAPNS1 PE=1 SV=1				K08583;K01367;K08573;K03853;K08584	"CAPN2;CAPN3;CAPNS1, CAPN4;CAPN1;CAPNS2"	hsa04141(Protein processing in endoplasmic reticulum); hsa04210(Apoptosis); hsa05010(Alzheimer's disease); hsa04510(Focal adhesion)	PF00036.29(EF-hand_1:EF hand); PF13405.3(EF-hand_6:EF-hand domain); PF13833.3(EF-hand_8:EF-hand domain pair); PF13202.3(EF-hand_5:EF hand)	GO:0008284(biological_process:positive regulation of cell proliferation); GO:0070062(cellular_component:extracellular exosome); GO:0004198(molecular_function:calcium-dependent cysteine-type endopeptidase activity); GO:0005829(cellular_component:cytosol); GO:0005524(molecular_function:ATP binding); GO:0005509(molecular_function:calcium ion binding); GO:0005515(molecular_function:protein binding); GO:0005886(cellular_component:plasma membrane); GO:0006508(biological_process:proteolysis); GO:0022617(biological_process:extracellular matrix disassembly); GO:0016241(biological_process:regulation of macroautophagy)	cytoplasmic	gi|530417333|ref|XP_005259352.1|( PREDICTED: calpain small subunit 1 isoform X1 [Homo sapiens])	
A0A0C4DGV4	1.076	1.004	0.04377	0.933085502	-0.099918809	no change	yes	-1.358823453	Lz_ssc|ZCDZ	Hepatitis B virus x interacting protein OS=Homo sapiens OX=9606 GN=LAMTOR5 PE=1 SV=1				K16344	"LAMTOR5, HBXIP"	hsa05161(Hepatitis B); hsa04150(mTOR signaling pathway)	PF16672.2(LAMTOR5:Ragulator complex protein LAMTOR5)	GO:0005737(cellular_component:cytoplasm); GO:0005085(molecular_function:guanyl-nucleotide exchange factor activity); GO:0043547(biological_process:positive regulation of GTPase activity); GO:0005765(cellular_component:lysosomal membrane); GO:0019079(biological_process:viral genome replication); GO:0009615(biological_process:response to virus); GO:0005829(cellular_component:cytosol); GO:0016236(biological_process:macroautophagy); GO:0032947(molecular_function:protein complex scaffold); GO:0061462(biological_process:protein localization to lysosome); GO:0007050(biological_process:cell cycle arrest); GO:0043154(biological_process:negative regulation of cysteine-type endopeptidase activity involved in apoptotic process); GO:0008361(biological_process:regulation of cell size); GO:0043066(biological_process:negative regulation of apoptotic process); GO:0071986(cellular_component:Ragulator complex); GO:0005515(molecular_function:protein binding); GO:0032008(biological_process:positive regulation of TOR signaling); GO:0071230(biological_process:cellular response to amino acid stimulus)	cytoplasmic	gi|38788353|ref|NP_006393.2|( ragulator complex protein LAMTOR5 [Homo sapiens])	
A0A0C4DH31	1.064	1.236	0.2138	1.161654135	0.216180592	no change	no	-0.669992299	Lz_ssc|ZCDZ	Immunoglobulin heavy variable 1-18 OS=Homo sapiens OX=9606 GN=IGHV1-18 PE=3 SV=1				K06856	IGH	hsa04640(Hematopoietic cell lineage); hsa04650(Natural killer cell mediated cytotoxicity); hsa04020(Calcium signaling pathway); hsa05330(Allograft rejection); hsa04672(Intestinal immune network for IgA production); hsa04145(Phagosome); hsa05310(Asthma); hsa04064(NF-kappa B signaling pathway); hsa05414(Dilated cardiomyopathy); hsa05416(Viral myocarditis); hsa05143(African trypanosomiasis); hsa05140(Leishmaniasis); hsa05146(Amoebiasis); hsa05169(Epstein-Barr virus infection); hsa05162(Measles); hsa05322(Systemic lupus erythematosus); hsa05323(Rheumatoid arthritis); hsa05320(Autoimmune thyroid disease); hsa05202(Transcriptional misregulation in cancer); hsa04662(B cell receptor signaling pathway); hsa04072(Phospholipase D signaling pathway); hsa04664(Fc epsilon RI signaling pathway); hsa04666(Fc gamma R-mediated phagocytosis); hsa05340(Primary immunodeficiency); hsa04151(PI3K-Akt signaling pathway); hsa05150(Staphylococcus aureus infection); hsa05152(Tuberculosis)	PF07686.14(V-set:Immunoglobulin V-set domain)	"GO:0009897(cellular_component:external side of plasma membrane); GO:0050853(biological_process:B cell receptor signaling pathway); GO:0045087(biological_process:innate immune response); GO:0016020(cellular_component:membrane); GO:0006910(biological_process:phagocytosis, recognition); GO:0006911(biological_process:phagocytosis, engulfment); GO:0002376(biological_process:immune system process); GO:0005576(cellular_component:extracellular region); GO:0002250(biological_process:adaptive immune response); GO:0003823(molecular_function:antigen binding); GO:0005886(cellular_component:plasma membrane); GO:0072562(cellular_component:blood microparticle); GO:0042571(cellular_component:immunoglobulin complex, circulating); GO:0006958(biological_process:complement activation, classical pathway); GO:0050871(biological_process:positive regulation of B cell activation); GO:0034987(molecular_function:immunoglobulin receptor binding); GO:0042742(biological_process:defense response to bacterium)"	extracellular	gi|3170891|gb|AAC18248.1|( immunoglobulin heavy chain variable region [Homo sapiens])	
A0A0C4DH34	0.9852	1.091	0.06332	1.107389363	0.147162569	no change	no	-1.198459094	Lz_ssc|ZCDZ	Immunoglobulin heavy variable 4-28 OS=Homo sapiens OX=9606 GN=IGHV4-28 PE=3 SV=1				K06856	IGH	hsa04640(Hematopoietic cell lineage); hsa04650(Natural killer cell mediated cytotoxicity); hsa04020(Calcium signaling pathway); hsa05330(Allograft rejection); hsa04672(Intestinal immune network for IgA production); hsa04145(Phagosome); hsa05310(Asthma); hsa04064(NF-kappa B signaling pathway); hsa05414(Dilated cardiomyopathy); hsa05416(Viral myocarditis); hsa05143(African trypanosomiasis); hsa05140(Leishmaniasis); hsa05146(Amoebiasis); hsa05169(Epstein-Barr virus infection); hsa05162(Measles); hsa05322(Systemic lupus erythematosus); hsa05323(Rheumatoid arthritis); hsa05320(Autoimmune thyroid disease); hsa05202(Transcriptional misregulation in cancer); hsa04662(B cell receptor signaling pathway); hsa04072(Phospholipase D signaling pathway); hsa04664(Fc epsilon RI signaling pathway); hsa04666(Fc gamma R-mediated phagocytosis); hsa05340(Primary immunodeficiency); hsa04151(PI3K-Akt signaling pathway); hsa05150(Staphylococcus aureus infection); hsa05152(Tuberculosis)	PF07686.14(V-set:Immunoglobulin V-set domain)	"GO:0009897(cellular_component:external side of plasma membrane); GO:0050853(biological_process:B cell receptor signaling pathway); GO:0045087(biological_process:innate immune response); GO:0016020(cellular_component:membrane); GO:0006910(biological_process:phagocytosis, recognition); GO:0006911(biological_process:phagocytosis, engulfment); GO:0002376(biological_process:immune system process); GO:0005576(cellular_component:extracellular region); GO:0002250(biological_process:adaptive immune response); GO:0003823(molecular_function:antigen binding); GO:0005886(cellular_component:plasma membrane); GO:0072562(cellular_component:blood microparticle); GO:0042571(cellular_component:immunoglobulin complex, circulating); GO:0006958(biological_process:complement activation, classical pathway); GO:0050871(biological_process:positive regulation of B cell activation); GO:0034987(molecular_function:immunoglobulin receptor binding); GO:0042742(biological_process:defense response to bacterium)"	plasma membrane	gi|296657|emb|CAA29186.1|( Ig heavy chain gene variable region V(12G-1) [Homo sapiens])	
A0A0C4DH38	1.067	1.162	0.5857	1.089034677	0.123049893	no change	no	-0.232324776	Lz_ssc|ZCDZ	Immunoglobulin heavy variable 5-51 OS=Homo sapiens OX=9606 GN=IGHV5-51 PE=3 SV=1				K06856	IGH	hsa04640(Hematopoietic cell lineage); hsa04650(Natural killer cell mediated cytotoxicity); hsa04020(Calcium signaling pathway); hsa05330(Allograft rejection); hsa04672(Intestinal immune network for IgA production); hsa04145(Phagosome); hsa05310(Asthma); hsa04064(NF-kappa B signaling pathway); hsa05414(Dilated cardiomyopathy); hsa05416(Viral myocarditis); hsa05143(African trypanosomiasis); hsa05140(Leishmaniasis); hsa05146(Amoebiasis); hsa05169(Epstein-Barr virus infection); hsa05162(Measles); hsa05322(Systemic lupus erythematosus); hsa05323(Rheumatoid arthritis); hsa05320(Autoimmune thyroid disease); hsa05202(Transcriptional misregulation in cancer); hsa04662(B cell receptor signaling pathway); hsa04072(Phospholipase D signaling pathway); hsa04664(Fc epsilon RI signaling pathway); hsa04666(Fc gamma R-mediated phagocytosis); hsa05340(Primary immunodeficiency); hsa04151(PI3K-Akt signaling pathway); hsa05150(Staphylococcus aureus infection); hsa05152(Tuberculosis)	PF07686.14(V-set:Immunoglobulin V-set domain)	"GO:0009897(cellular_component:external side of plasma membrane); GO:0050853(biological_process:B cell receptor signaling pathway); GO:0045087(biological_process:innate immune response); GO:0016020(cellular_component:membrane); GO:0006910(biological_process:phagocytosis, recognition); GO:0006911(biological_process:phagocytosis, engulfment); GO:0002376(biological_process:immune system process); GO:0005576(cellular_component:extracellular region); GO:0002250(biological_process:adaptive immune response); GO:0003823(molecular_function:antigen binding); GO:0005886(cellular_component:plasma membrane); GO:0072562(cellular_component:blood microparticle); GO:0042571(cellular_component:immunoglobulin complex, circulating); GO:0006958(biological_process:complement activation, classical pathway); GO:0050871(biological_process:positive regulation of B cell activation); GO:0034987(molecular_function:immunoglobulin receptor binding); GO:0042742(biological_process:defense response to bacterium)"	extracellular	gi|3170895|gb|AAC18250.1|( immunoglobulin heavy chain variable region [Homo sapiens])	
A0A0C4DH55	1.528	1.315	0.4814	0.860602094	-0.216581744	no change	no	-0.317493914	Lz_ssc|ZCDZ	Immunoglobulin kappa variable 3D-7 OS=Homo sapiens OX=9606 GN=IGKV3D-7 PE=3 SV=5				K06553	"VPREB, CD179a"		PF07686.14(V-set:Immunoglobulin V-set domain); PF13927.3(Ig_3:Immunoglobulin domain); PF00047.22(ig:Immunoglobulin domain)	"GO:0004252(molecular_function:serine-type endopeptidase activity); GO:0019731(biological_process:antibacterial humoral response); GO:0005886(cellular_component:plasma membrane); GO:0034987(molecular_function:immunoglobulin receptor binding); GO:0005615(cellular_component:extracellular space); GO:0005634(cellular_component:nucleus); GO:0016020(cellular_component:membrane); GO:0003094(biological_process:glomerular filtration); GO:0072562(cellular_component:blood microparticle); GO:0071748(cellular_component:monomeric IgA immunoglobulin complex); GO:0006508(biological_process:proteolysis); GO:0003823(molecular_function:antigen binding); GO:0006955(biological_process:immune response); GO:0006958(biological_process:complement activation, classical pathway); GO:0070062(cellular_component:extracellular exosome); GO:0038096(biological_process:Fc-gamma receptor signaling pathway involved in phagocytosis); GO:0038095(biological_process:Fc-epsilon receptor signaling pathway); GO:0005829(cellular_component:cytosol); GO:0006898(biological_process:receptor-mediated endocytosis); GO:0002376(biological_process:immune system process); GO:0002377(biological_process:immunoglobulin production); GO:0005576(cellular_component:extracellular region); GO:0002250(biological_process:adaptive immune response); GO:0071751(cellular_component:secretory IgA immunoglobulin complex); GO:0071756(cellular_component:pentameric IgM immunoglobulin complex)"	extracellular	gi|542878|pir||S41816(S41816 Ig kappa chain V region L25 - human)	
A0A0D9SF53	0.9732	0.9455	0.355	0.971537197	-0.041658862	no change	no	-0.449771647	Lz_ssc|ZCDZ	ATP-dependent RNA helicase DDX3X OS=Homo sapiens OX=9606 GN=DDX3X PE=1 SV=1				K13982;K11594;K17642;K12823;K13178	"DDX3X, bel;DDX17;DDX5, DBP2;DDX3Y;DDX4, VASA"	hsa03040(Spliceosome); hsa05205(Proteoglycans in cancer); hsa05203(Viral carcinogenesis); hsa05202(Transcriptional misregulation in cancer); hsa04622(RIG-I-like receptor signaling pathway); hsa05161(Hepatitis B)	PF00270.26(DEAD:DEAD/DEAH box helicase); PF00271.28(Helicase_C:Helicase conserved C-terminal domain)	GO:0045087(biological_process:innate immune response); GO:0003676(molecular_function:nucleic acid binding); GO:0008625(biological_process:extrinsic apoptotic signaling pathway via death domain receptors); GO:0008143(molecular_function:poly(A) binding); GO:0030307(biological_process:positive regulation of cell growth); GO:0016607(cellular_component:nuclear speck); GO:0034063(biological_process:stress granule assembly); GO:0042256(biological_process:mature ribosome assembly); GO:0071243(biological_process:cellular response to arsenic-containing substance); GO:0004871(molecular_function:signal transducer activity); GO:0003677(molecular_function:DNA binding); GO:0035556(biological_process:intracellular signal transduction); GO:0016042(biological_process:lipid catabolic process); GO:0032508(biological_process:DNA duplex unwinding); GO:0022627(cellular_component:cytosolic small ribosomal subunit); GO:0005737(cellular_component:cytoplasm); GO:0048027(molecular_function:mRNA 5'-UTR binding); GO:0005852(cellular_component:eukaryotic translation initiation factor 3 complex); GO:0070062(cellular_component:extracellular exosome); GO:0009615(biological_process:response to virus); GO:0005634(cellular_component:nucleus); GO:0071470(biological_process:cellular response to osmotic stress); GO:0045070(biological_process:positive regulation of viral genome replication); GO:0000166(molecular_function:nucleotide binding); GO:0005509(molecular_function:calcium ion binding); GO:0032728(biological_process:positive regulation of interferon-beta production); GO:0043280(biological_process:positive regulation of cysteine-type endopeptidase activity involved in apoptotic process); GO:0010501(biological_process:RNA secondary structure unwinding); GO:0043024(molecular_function:ribosomal small subunit binding); GO:0005524(molecular_function:ATP binding); GO:1900087(biological_process:positive regulation of G1/S transition of mitotic cell cycle); GO:0016787(molecular_function:hydrolase activity); GO:0004003(molecular_function:ATP-dependent DNA helicase activity); GO:0008134(molecular_function:transcription factor binding); GO:0031333(biological_process:negative regulation of protein complex assembly); GO:0003924(molecular_function:GTPase activity); GO:0004004(molecular_function:ATP-dependent RNA helicase activity); GO:0004386(molecular_function:helicase activity); GO:0035613(molecular_function:RNA stem-loop binding); GO:0043273(molecular_function:CTPase activity); GO:0008190(molecular_function:eukaryotic initiation factor 4E binding); GO:0007059(biological_process:chromosome segregation); GO:1903608(biological_process:protein localization to cytoplasmic stress granule); GO:0010494(cellular_component:cytoplasmic stress granule); GO:0004435(molecular_function:phosphatidylinositol phospholipase C activity); GO:0007420(biological_process:brain development); GO:0051726(biological_process:regulation of cell cycle); GO:0005829(cellular_component:cytosol); GO:0016055(biological_process:Wnt signaling pathway); GO:0071651(biological_process:positive regulation of chemokine (C-C motif) ligand 5 production); GO:0043154(biological_process:negative regulation of cysteine-type endopeptidase activity involved in apoptotic process); GO:0030308(biological_process:negative regulation of cell growth); GO:0005741(cellular_component:mitochondrial outer membrane); GO:0045944(biological_process:positive regulation of transcription from RNA polymerase II promoter); GO:2001243(biological_process:negative regulation of intrinsic apoptotic signaling pathway); GO:0017148(biological_process:negative regulation of translation); GO:0045948(biological_process:positive regulation of translational initiation)	cytoplasmic	gi|87196351|ref|NP_001347.3|( ATP-dependent RNA helicase DDX3X isoform 1 [Homo sapiens])	
A0A0G2JH68	0.7958	0.8615	0.3282	1.082558432	0.114444897	no change	no	-0.483861423	Lz_ssc|ZCDZ	Protein diaphanous homolog 1 OS=Homo sapiens OX=9606 GN=DIAPH1 PE=1 SV=1				K05745;K04512;K05741;K05740	"DIAPH3, DRF3;DAAM;DIAPH1;DIAPH2"	hsa05131(Shigellosis); hsa04933(AGE-RAGE signaling pathway in diabetic complications); hsa04310(Wnt signaling pathway); hsa04510(Focal adhesion); hsa04810(Regulation of actin cytoskeleton)	PF02181.20(FH2:Formin Homology 2 Domain); PF06367.13(Drf_FH3:Diaphanous FH3 Domain); PF06371.10(Drf_GBD:Diaphanous GTPase-binding Domain); PF06346.9(Drf_FH1:Formin Homology Region 1); PF06345.8(Drf_DAD:DRF Autoregulatory Domain)	GO:0071420(biological_process:cellular response to histamine); GO:0007015(biological_process:actin filament organization); GO:0030335(biological_process:positive regulation of cell migration); GO:0072686(cellular_component:mitotic spindle); GO:0005829(cellular_component:cytosol); GO:0051279(biological_process:regulation of release of sequestered calcium ion into cytosol); GO:0007605(biological_process:sensory perception of sound); GO:0016021(cellular_component:integral component of membrane); GO:0044822(molecular_function:poly(A) RNA binding); GO:0016043(biological_process:cellular component organization); GO:0032587(cellular_component:ruffle membrane); GO:0003779(molecular_function:actin binding); GO:0044325(molecular_function:ion channel binding); GO:0008360(biological_process:regulation of cell shape); GO:0017048(molecular_function:Rho GTPase binding); GO:0030036(biological_process:actin cytoskeleton organization); GO:0030041(biological_process:actin filament polymerization); GO:0032886(biological_process:regulation of microtubule-based process); GO:0005102(molecular_function:receptor binding); GO:0005815(cellular_component:microtubule organizing center); GO:0035372(biological_process:protein localization to microtubule)	cytoplasmic	gi|119395758|ref|NP_005210.3|( protein diaphanous homolog 1 isoform 1 [Homo sapiens])	
A0A0G2JIW1	0.8505	0.8858	0.5708	1.041504997	0.058669761	no change	no	-0.243516036	Lz_ssc|ZCDZ	Heat shock 70 kDa protein 1B OS=Homo sapiens OX=9606 GN=HSPA1B PE=1 SV=1		"COG0443(O:Posttranslational modification, protein turnover, chaperones )"	COG0443(heat shock protein 70)	K03283	HSPA1_8	hsa05134(Legionellosis); hsa03040(Spliceosome); hsa04612(Antigen processing and presentation); hsa04915(Estrogen signaling pathway); hsa04141(Protein processing in endoplasmic reticulum); hsa04144(Endocytosis); hsa04010(MAPK signaling pathway); hsa05164(Influenza A); hsa04213(Longevity regulating pathway - multiple species); hsa05145(Toxoplasmosis); hsa05162(Measles); hsa05169(Epstein-Barr virus infection)	PF00012.17(HSP70:Hsp70 protein); PF06723.10(MreB_Mbl:MreB/Mbl protein)	"GO:0046718(biological_process:viral entry into host cell); GO:0090084(biological_process:negative regulation of inclusion body assembly); GO:0044183(molecular_function:protein binding involved in protein folding); GO:0016234(cellular_component:inclusion body); GO:1902236(biological_process:negative regulation of endoplasmic reticulum stress-induced intrinsic apoptotic signaling pathway); GO:0050821(biological_process:protein stabilization); GO:0005739(cellular_component:mitochondrion); GO:0008270(molecular_function:zinc ion binding); GO:0001664(molecular_function:G-protein coupled receptor binding); GO:0005925(cellular_component:focal adhesion); GO:0034599(biological_process:cellular response to oxidative stress); GO:0000723(biological_process:telomere maintenance); GO:0070062(cellular_component:extracellular exosome); GO:0042623(molecular_function:ATPase activity, coupled); GO:0070434(biological_process:positive regulation of nucleotide-binding oligomerization domain containing 2 signaling pathway); GO:1902380(biological_process:positive regulation of endoribonuclease activity); GO:0051082(molecular_function:unfolded protein binding); GO:0000166(molecular_function:nucleotide binding); GO:0005654(cellular_component:nucleoplasm); GO:0031072(molecular_function:heat shock protein binding); GO:0031397(biological_process:negative regulation of protein ubiquitination); GO:0048471(cellular_component:perinuclear region of cytoplasm); GO:1901029(biological_process:negative regulation of mitochondrial outer membrane permeabilization involved in apoptotic signaling pathway); GO:2001240(biological_process:negative regulation of extrinsic apoptotic signaling pathway in absence of ligand); GO:0005524(molecular_function:ATP binding); GO:1904722(biological_process:positive regulation of mRNA endonucleolytic cleavage involved in unfolded protein response); GO:1903265(biological_process:positive regulation of tumor necrosis factor-mediated signaling pathway); GO:0006281(biological_process:DNA repair); GO:0046034(biological_process:ATP metabolic process); GO:0044297(cellular_component:cell body); GO:0042826(molecular_function:histone deacetylase binding); GO:0042026(biological_process:protein refolding); GO:0005814(cellular_component:centriole); GO:0055131(molecular_function:C3HC4-type RING finger domain binding); GO:0051092(biological_process:positive regulation of NF-kappaB transcription factor activity); GO:0031625(molecular_function:ubiquitin protein ligase binding); GO:1900034(biological_process:regulation of cellular response to heat); GO:0005829(cellular_component:cytosol); GO:0043488(biological_process:regulation of mRNA stability); GO:0001618(molecular_function:virus receptor activity); GO:0000151(cellular_component:ubiquitin ligase complex); GO:0005622(cellular_component:intracellular); GO:0043154(biological_process:negative regulation of cysteine-type endopeptidase activity involved in apoptotic process); GO:0002199(cellular_component:zona pellucida receptor complex); GO:0007339(biological_process:binding of sperm to zona pellucida); GO:0070370(biological_process:cellular heat acclimation); GO:0032757(biological_process:positive regulation of interleukin-8 production); GO:0072562(cellular_component:blood microparticle)"	cytoplasmic	gi|61372081|gb|AAX43782.1|( heat shock 70kDa protein 1A [synthetic construct])	
A0A0G2JLB3	1.101	1.154	0.6863	1.048138056	0.067828755	no change	no	-0.163486001	Lz_ssc|ZCDZ	Glucosylceramidase OS=Homo sapiens OX=9606 GN=GBA PE=1 SV=1		COG5520(G:Carbohydrate transport and metabolism )	COG5520(hydrolase family 30)	K01201	"GBA, srfJ"	hsa00511(Other glycan degradation); hsa04142(Lysosome); hsa00600(Sphingolipid metabolism)	PF02055.13(Glyco_hydro_30:Glycosyl hydrolase family 30 TIM-barrel domain); PF17189.1(Glyco_hydro_30C:Glycosyl hydrolase family 30 beta sandwich domain)	"GO:0016239(biological_process:positive regulation of macroautophagy); GO:0016790(molecular_function:thiolester hydrolase activity); GO:0032434(biological_process:regulation of proteasomal ubiquitin-dependent protein catabolic process); GO:0098599(molecular_function:palmitoyl hydrolase activity); GO:0016798(molecular_function:hydrolase activity, acting on glycosyl bonds); GO:0043407(biological_process:negative regulation of MAP kinase activity); GO:0098734(biological_process:macromolecule depalmitoylation); GO:0051384(biological_process:response to glucocorticoid); GO:0009267(biological_process:cellular response to starvation); GO:0050728(biological_process:negative regulation of inflammatory response); GO:0043202(cellular_component:lysosomal lumen); GO:0004348(molecular_function:glucosylceramidase activity); GO:0097066(biological_process:response to thyroid hormone); GO:0071356(biological_process:cellular response to tumor necrosis factor); GO:0033561(biological_process:regulation of water loss via skin); GO:0006680(biological_process:glucosylceramide catabolic process); GO:0006665(biological_process:sphingolipid metabolic process); GO:0043589(biological_process:skin morphogenesis); GO:0016787(molecular_function:hydrolase activity); GO:0006629(biological_process:lipid metabolic process); GO:1903052(biological_process:positive regulation of proteolysis involved in cellular protein catabolic process); GO:0023021(biological_process:termination of signal transduction); GO:0008152(biological_process:metabolic process); GO:0043627(biological_process:response to estrogen); GO:0009268(biological_process:response to pH); GO:0008474(molecular_function:palmitoyl-(protein) hydrolase activity); GO:0035307(biological_process:positive regulation of protein dephosphorylation); GO:0070062(cellular_component:extracellular exosome); GO:0005975(biological_process:carbohydrate metabolic process); GO:0033574(biological_process:response to testosterone); GO:0005765(cellular_component:lysosomal membrane); GO:0032715(biological_process:negative regulation of interleukin-6 production); GO:0005102(molecular_function:receptor binding); GO:0046512(biological_process:sphingosine biosynthetic process); GO:0046513(biological_process:ceramide biosynthetic process)"	lysosomal	"gi|30585263|gb|AAP36904.1|( Homo sapiens glucosidase, beta; acid (includes glucosylceramidase) [synthetic construct])"	
A0A0G2JM12	0.8588	0.7882	0.4154	0.917792268	-0.123760442	no change	no	-0.381533508	Lz_ssc|ZCDZ	Casein kinase II subunit beta OS=Homo sapiens OX=9606 GN=CSNK2B PE=1 SV=1				K20005;K03115	LY6G5;CSNK2B	hsa03008(Ribosome biogenesis in eukaryotes); hsa04137(Mitophagy - animal); hsa05168(Herpes simplex infection); hsa05169(Epstein-Barr virus infection); hsa04520(Adherens junction); hsa04064(NF-kappa B signaling pathway); hsa04310(Wnt signaling pathway); hsa05162(Measles)	PF01214.15(CK_II_beta:Casein kinase II regulatory subunit)	GO:0005576(cellular_component:extracellular region); GO:0016021(cellular_component:integral component of membrane); GO:0045859(biological_process:regulation of protein kinase activity); GO:0005956(cellular_component:protein kinase CK2 complex); GO:0019887(molecular_function:protein kinase regulator activity)	cytoplasmic	gi|479274722|emb|CCI79694.1|( chimera CSNK2B-LY6G5B splicing isoform 991 [Homo sapiens])	
A0A0G2JMB2	0.883	1.041	0.5513	1.178935447	0.237484726	no change	no	-0.258612008	Lz_ssc|ZCDZ	Immunoglobulin heavy constant alpha 2 (Fragment) OS=Homo sapiens OX=9606 GN=IGHA2 PE=1 SV=1				K06551	"SIRPA_B1_G, CD172"	hsa04380(Osteoclast differentiation)	PF07654.12(C1-set:Immunoglobulin C1-set domain); PF08205.9(C2-set_2:CD80-like C2-set immunoglobulin domain); PF00047.22(ig:Immunoglobulin domain); PF13927.3(Ig_3:Immunoglobulin domain)	"GO:0009897(cellular_component:external side of plasma membrane); GO:0050853(biological_process:B cell receptor signaling pathway); GO:0070062(cellular_component:extracellular exosome); GO:0019731(biological_process:antibacterial humoral response); GO:0016021(cellular_component:integral component of membrane); GO:0006898(biological_process:receptor-mediated endocytosis); GO:0003094(biological_process:glomerular filtration); GO:0001895(biological_process:retina homeostasis); GO:0006910(biological_process:phagocytosis, recognition); GO:0006911(biological_process:phagocytosis, engulfment); GO:0071748(cellular_component:monomeric IgA immunoglobulin complex); GO:0042742(biological_process:defense response to bacterium); GO:0003823(molecular_function:antigen binding); GO:0034987(molecular_function:immunoglobulin receptor binding); GO:0071752(cellular_component:secretory dimeric IgA immunoglobulin complex); GO:0042571(cellular_component:immunoglobulin complex, circulating); GO:0006958(biological_process:complement activation, classical pathway); GO:0050871(biological_process:positive regulation of B cell activation); GO:0060267(biological_process:positive regulation of respiratory burst); GO:0045087(biological_process:innate immune response); GO:0072562(cellular_component:blood microparticle)"	plasma membrane	"gi|649150940|gb|AIC62509.1|( IGHA2, partial [synthetic construct])"	
A0A0G2JMH6	1.21	1.049	0.2434	0.866942149	-0.20599237	no change	no	-0.613679426	Lz_ssc|ZCDZ	"HLA class II histocompatibility antigen, DR alpha chain OS=Homo sapiens OX=9606 GN=HLA-DRA PE=1 SV=1"				K06752	MHC2	hsa04659(Th17 cell differentiation); hsa04658(Th1 and Th2 cell differentiation); hsa04612(Antigen processing and presentation); hsa05330(Allograft rejection); hsa05332(Graft-versus-host disease); hsa04672(Intestinal immune network for IgA production); hsa04514(Cell adhesion molecules (CAMs)); hsa04145(Phagosome); hsa05310(Asthma); hsa04940(Type I diabetes mellitus); hsa05416(Viral myocarditis); hsa05140(Leishmaniasis); hsa05168(Herpes simplex infection); hsa05145(Toxoplasmosis); hsa05164(Influenza A); hsa05166(HTLV-I infection); hsa05322(Systemic lupus erythematosus); hsa05323(Rheumatoid arthritis); hsa05320(Autoimmune thyroid disease); hsa05321(Inflammatory bowel disease (IBD)); hsa04640(Hematopoietic cell lineage); hsa05150(Staphylococcus aureus infection); hsa05152(Tuberculosis)	"PF00993.17(MHC_II_alpha:Class II histocompatibility antigen, alpha domain); PF16196.2(C1-set_C:C1-set C-terminal domain); PF07654.12(C1-set:Immunoglobulin C1-set domain)"	GO:0012507(cellular_component:ER to Golgi transport vesicle membrane); GO:0050852(biological_process:T cell receptor signaling pathway); GO:0032395(molecular_function:MHC class II receptor activity); GO:0070062(cellular_component:extracellular exosome); GO:0042605(molecular_function:peptide antigen binding); GO:0016021(cellular_component:integral component of membrane); GO:0016020(cellular_component:membrane); GO:0030669(cellular_component:clathrin-coated endocytic vesicle membrane); GO:0071556(cellular_component:integral component of lumenal side of endoplasmic reticulum membrane); GO:0031902(cellular_component:late endosome membrane); GO:0031295(biological_process:T cell costimulation); GO:0005525(molecular_function:GTP binding); GO:0019882(biological_process:antigen processing and presentation); GO:0019886(biological_process:antigen processing and presentation of exogenous peptide antigen via MHC class II); GO:0009986(cellular_component:cell surface); GO:0060333(biological_process:interferon-gamma-mediated signaling pathway); GO:0032588(cellular_component:trans-Golgi network membrane); GO:0023026(molecular_function:MHC class II protein complex binding); GO:0005887(cellular_component:integral component of plasma membrane); GO:0006955(biological_process:immune response); GO:0007264(biological_process:small GTPase mediated signal transduction); GO:0002504(biological_process:antigen processing and presentation of peptide or polysaccharide antigen via MHC class II); GO:0042613(cellular_component:MHC class II protein complex); GO:0002506(biological_process:polysaccharide assembly with MHC class II protein complex); GO:0002503(biological_process:peptide antigen assembly with MHC class II protein complex); GO:0050890(biological_process:cognition); GO:0005622(cellular_component:intracellular); GO:0002376(biological_process:immune system process); GO:0005765(cellular_component:lysosomal membrane); GO:0016032(biological_process:viral process)	lysosomal	"gi|52426774|ref|NP_061984.2|( HLA class II histocompatibility antigen, DR alpha chain precursor [Homo sapiens])"	
A0A0G2JPR0	1.032	0.9632	0.5537	0.933333333	-0.099535674	no change	no	-0.256725476	Lz_ssc|ZCDZ	Complement C4-A OS=Homo sapiens OX=9606 GN=C4A PE=1 SV=1				K03990;K03994;K03989	C3;C5;C4	hsa05133(Pertussis); hsa04610(Complement and coagulation cascades); hsa05134(Legionellosis); hsa05322(Systemic lupus erythematosus); hsa05203(Viral carcinogenesis); hsa05142(Chagas disease (American trypanosomiasis)); hsa05140(Leishmaniasis); hsa04145(Phagosome); hsa05150(Staphylococcus aureus infection); hsa05152(Tuberculosis); hsa05168(Herpes simplex infection); hsa05020(Prion diseases)	PF07678.11(A2M_comp:A-macroglobulin complement component); PF07677.11(A2M_recep:A-macroglobulin receptor); PF00207.19(A2M:Alpha-2-macroglobulin family); PF01759.18(NTR:UNC-6/NTR/C345C module); PF07703.11(A2M_N_2:Alpha-2-macroglobulin family N-terminal region); PF01835.16(A2M_N:MG2 domain); PF10569.6(Thiol-ester_cl:Alpha-macro-globulin thiol-ester bond-forming region); PF01821.15(ANATO:Anaphylotoxin-like domain)	"GO:0004252(molecular_function:serine-type endopeptidase activity); GO:0004866(molecular_function:endopeptidase inhibitor activity); GO:0005615(cellular_component:extracellular space); GO:0070062(cellular_component:extracellular exosome); GO:0016021(cellular_component:integral component of membrane); GO:0030246(molecular_function:carbohydrate binding); GO:0072562(cellular_component:blood microparticle); GO:0001849(molecular_function:complement component C1q binding); GO:0008228(biological_process:opsonization); GO:0005576(cellular_component:extracellular region); GO:0006956(biological_process:complement activation); GO:0006954(biological_process:inflammatory response); GO:0005886(cellular_component:plasma membrane); GO:0010951(biological_process:negative regulation of endopeptidase activity); GO:2000427(biological_process:positive regulation of apoptotic cell clearance); GO:0006958(biological_process:complement activation, classical pathway); GO:0030449(biological_process:regulation of complement activation); GO:0032490(biological_process:detection of molecule of bacterial origin); GO:0045087(biological_process:innate immune response); GO:0044216(cellular_component:other organism cell)"	ER	gi|1034677734|ref|XP_016885778.1|( PREDICTED: complement C4-A isoform X1 [Homo sapiens])	
A0A0G2JRQ6	0.9365	1.198	0.4562	1.27923118	0.355277009	up	no	-0.340844719	Lz_ssc|ZCDZ	Uncharacterized protein (Fragment) OS=Homo sapiens OX=9606 PE=1 SV=4				K06553	"VPREB, CD179a"		PF07686.14(V-set:Immunoglobulin V-set domain); PF13927.3(Ig_3:Immunoglobulin domain); PF07679.13(I-set:Immunoglobulin I-set domain)	GO:0002377(biological_process:immunoglobulin production); GO:0005634(cellular_component:nucleus); GO:0003677(molecular_function:DNA binding); GO:0005615(cellular_component:extracellular space); GO:0006955(biological_process:immune response)	nuclear	"gi|2597940|emb|CAA75125.1|( immunoglobulin variable region, kappa light chain [Homo sapiens])"	
A0A0J9YWL0	0.9708	0.9898	0.5636	1.019571487	0.027962934	no change	no	-0.249029016	Lz_ssc|ZCDZ	Beta/gamma crystallin domain-containing protein 1 OS=Homo sapiens OX=9606 GN=CRYBG1 PE=1 SV=1							PF00030.16(Crystall:Beta/Gamma crystallin); PF00652.19(Ricin_B_lectin:Ricin-type beta-trefoil lectin domain)		cytoplasmic	gi|530383409|ref|XP_005266896.1|( PREDICTED: absent in melanoma 1 protein isoform X1 [Homo sapiens])	
A0A0J9YXC7	0.9862	1.038	0.2695	1.052524843	0.073854286	no change	no	-0.56944123	Lz_ssc|ZCDZ	LIM and senescent cell antigen-like-containing domain protein OS=Homo sapiens OX=9606 GN=LIMS4 PE=1 SV=1				K05760	PXN	hsa04370(VEGF signaling pathway); hsa05100(Bacterial invasion of epithelial cells); hsa05205(Proteoglycans in cancer); hsa05203(Viral carcinogenesis); hsa04670(Leukocyte transendothelial migration); hsa04510(Focal adhesion); hsa04062(Chemokine signaling pathway); hsa04810(Regulation of actin cytoskeleton)	PF00412.19(LIM:LIM domain)	GO:0005925(cellular_component:focal adhesion); GO:0016020(cellular_component:membrane); GO:0005764(cellular_component:lysosome); GO:0008270(molecular_function:zinc ion binding); GO:0045216(biological_process:cell-cell junction organization); GO:0005886(cellular_component:plasma membrane); GO:0046872(molecular_function:metal ion binding); GO:0006665(biological_process:sphingolipid metabolic process); GO:0030054(cellular_component:cell junction)	cytoplasmic	gi|530368981|ref|XP_005263620.1|( PREDICTED: LIM and senescent cell antigen-like-containing domain protein 4 isoform X1 [Homo sapiens])	
A0A0J9YXN7	0.9398	1.029	0.5945	1.094913811	0.130817309	no change	no	-0.225848141	Lz_ssc|ZCDZ	Perilipin-4 OS=Homo sapiens OX=9606 GN=PLIN4 PE=1 SV=1				K20254;K20255;K20287;K17284	"PLIN2, ADRP;PLIN4;PLIN5;PLIN3"	hsa03320(PPAR signaling pathway)	PF03036.13(Perilipin:Perilipin family)	GO:0005737(cellular_component:cytoplasm); GO:0043231(cellular_component:intracellular membrane-bounded organelle); GO:0016021(cellular_component:integral component of membrane); GO:0005811(cellular_component:lipid particle); GO:0055085(biological_process:transmembrane transport); GO:0005886(cellular_component:plasma membrane); GO:0005829(cellular_component:cytosol)	cytoplasmic	gi|578833546|ref|XP_006722929.1|( PREDICTED: perilipin-4 isoform X3 [Homo sapiens])	
A0A0J9YY99	1.331	1.336	0.9879	1.003756574	0.005409437	no change	no	-0.005287015	Lz_ssc|ZCDZ	Uncharacterized protein (Fragment) OS=Homo sapiens OX=9606 PE=1 SV=1				K06856	IGH	hsa04640(Hematopoietic cell lineage); hsa04650(Natural killer cell mediated cytotoxicity); hsa04020(Calcium signaling pathway); hsa05330(Allograft rejection); hsa04672(Intestinal immune network for IgA production); hsa04145(Phagosome); hsa05310(Asthma); hsa04064(NF-kappa B signaling pathway); hsa05414(Dilated cardiomyopathy); hsa05416(Viral myocarditis); hsa05143(African trypanosomiasis); hsa05140(Leishmaniasis); hsa05146(Amoebiasis); hsa05169(Epstein-Barr virus infection); hsa05162(Measles); hsa05322(Systemic lupus erythematosus); hsa05323(Rheumatoid arthritis); hsa05320(Autoimmune thyroid disease); hsa05202(Transcriptional misregulation in cancer); hsa04662(B cell receptor signaling pathway); hsa04072(Phospholipase D signaling pathway); hsa04664(Fc epsilon RI signaling pathway); hsa04666(Fc gamma R-mediated phagocytosis); hsa05340(Primary immunodeficiency); hsa04151(PI3K-Akt signaling pathway); hsa05150(Staphylococcus aureus infection); hsa05152(Tuberculosis)	PF07686.14(V-set:Immunoglobulin V-set domain)	"GO:0038096(biological_process:Fc-gamma receptor signaling pathway involved in phagocytosis); GO:0004252(molecular_function:serine-type endopeptidase activity); GO:0038095(biological_process:Fc-epsilon receptor signaling pathway); GO:0070062(cellular_component:extracellular exosome); GO:0006898(biological_process:receptor-mediated endocytosis); GO:0003823(molecular_function:antigen binding); GO:0005886(cellular_component:plasma membrane); GO:0006508(biological_process:proteolysis); GO:0006958(biological_process:complement activation, classical pathway); GO:0005615(cellular_component:extracellular space)"	lysosomal	gi|16507259|gb|AAA79855.2|( immunoglobulin heavy chain VDJ region [Homo sapiens])	
A0A0S2Z4G6	1.01	1.227	0.3037	1.214851485	0.280779956	up	no	-0.517555208	Lz_ssc|ZCDZ	"Tropomyosin 1 (Alpha), isoform CRA_o (Fragment) OS=Homo sapiens OX=9606 GN=TPM1 PE=1 SV=1"				K10374;K09290;K10375;K10373	TPM4;TPM3;TPM2;TPM1	hsa04260(Cardiac muscle contraction); hsa05206(MicroRNAs in cancer); hsa05216(Thyroid cancer); hsa05200(Pathways in cancer); hsa05410(Hypertrophic cardiomyopathy (HCM)); hsa05414(Dilated cardiomyopathy); hsa04261(Adrenergic signaling in cardiomyocytes)	PF00261.17(Tropomyosin:Tropomyosin); PF12718.4(Tropomyosin_1:Tropomyosin like); PF16526.2(CLZ:C-terminal leucine zipper domain of cyclic nucleotide-gated channels); PF06009.9(Laminin_II:Laminin Domain II)	GO:0005200(molecular_function:structural constituent of cytoskeleton); GO:0055010(biological_process:ventricular cardiac muscle tissue morphogenesis); GO:0060048(biological_process:cardiac muscle contraction); GO:0001725(cellular_component:stress fiber); GO:0001701(biological_process:in utero embryonic development); GO:0045785(biological_process:positive regulation of cell adhesion); GO:0051496(biological_process:positive regulation of stress fiber assembly); GO:0032587(cellular_component:ruffle membrane); GO:0003779(molecular_function:actin binding); GO:1904706(biological_process:negative regulation of vascular smooth muscle cell proliferation); GO:0031941(cellular_component:filamentous actin); GO:0032059(cellular_component:bleb); GO:0006937(biological_process:regulation of muscle contraction); GO:0032781(biological_process:positive regulation of ATPase activity); GO:0034614(biological_process:cellular response to reactive oxygen species); GO:0042060(biological_process:wound healing); GO:0030049(biological_process:muscle filament sliding); GO:0008307(molecular_function:structural constituent of muscle); GO:0008360(biological_process:regulation of cell shape); GO:0045214(biological_process:sarcomere organization); GO:0005862(cellular_component:muscle thin filament tropomyosin); GO:0031529(biological_process:ruffle organization); GO:0003065(biological_process:positive regulation of heart rate by epinephrine); GO:0005829(cellular_component:cytosol); GO:1904753(biological_process:negative regulation of vascular associated smooth muscle cell migration)	cytoplasmic	gi|426379328|ref|XP_004056351.1|( PREDICTED: tropomyosin alpha-1 chain isoform 6 [Gorilla gorilla gorilla])	
A0A0U1RRH7	1.049	0.9638	0.4749	0.91877979	-0.122208972	no change	no	-0.32339783	Lz_ssc|ZCDZ	Histone H2A OS=Homo sapiens OX=9606 PE=3 SV=1		COG5262(B:Chromatin structure and dynamics )	COG5262(histone h2a)	K11251	H2A	hsa05322(Systemic lupus erythematosus); hsa05034(Alcoholism)	PF16211.2(Histone_H2A_C:C-terminus of histone H2A); PF00125.21(Histone:Core histone H2A/H2B/H3/H4)	GO:0046982(molecular_function:protein heterodimerization activity); GO:0070062(cellular_component:extracellular exosome); GO:0006342(biological_process:chromatin silencing); GO:0005634(cellular_component:nucleus); GO:0000786(cellular_component:nucleosome); GO:0000790(cellular_component:nuclear chromatin); GO:0003677(molecular_function:DNA binding); GO:0046872(molecular_function:metal ion binding); GO:0005694(cellular_component:chromosome)	nuclear	"gi|119575945|gb|EAW55541.1|( hCG2039566, isoform CRA_b [Homo sapiens])"	
A0A0U1RRM4	1.04	0.9832	0.2985	0.945384615	-0.081026708	no change	no	-0.525055665	Lz_ssc|ZCDZ	Polypyrimidine tract-binding protein 1 OS=Homo sapiens OX=9606 GN=PTBP1 PE=1 SV=1				K13159;K17844;K13218;K14948	"PTBP3, ROD1;HNRNPL;PTBP1, PTB;PTBP2, NPTB"		"PF13893.3(RRM_5:RNA recognition motif. (a.k.a. RRM, RBD, or RNP domain)); PF00076.19(RRM_1:RNA recognition motif. (a.k.a. RRM, RBD, or RNP domain)); PF16842.2(RRM_occluded:Occluded RNA-recognition motif)"	"GO:0036002(molecular_function:pre-mRNA binding); GO:0075522(biological_process:IRES-dependent viral translational initiation); GO:0000381(biological_process:regulation of alternative mRNA splicing, via spliceosome); GO:0003676(molecular_function:nucleic acid binding); GO:0005730(cellular_component:nucleolus); GO:0070062(cellular_component:extracellular exosome); GO:0005634(cellular_component:nucleus); GO:0016020(cellular_component:membrane); GO:0000166(molecular_function:nucleotide binding); GO:0005654(cellular_component:nucleoplasm); GO:0003723(molecular_function:RNA binding); GO:0005515(molecular_function:protein binding); GO:0051148(biological_process:negative regulation of muscle cell differentiation); GO:0008187(molecular_function:poly-pyrimidine tract binding); GO:0048025(biological_process:negative regulation of mRNA splicing, via spliceosome); GO:0008543(biological_process:fibroblast growth factor receptor signaling pathway); GO:0044822(molecular_function:poly(A) RNA binding); GO:0006397(biological_process:mRNA processing)"	nuclear	gi|30583817|gb|AAP36157.1|( Homo sapiens polypyrimidine tract binding protein 1 [synthetic construct])	
A0A140TA33	1.13	0.8932	0.03193	0.790442478	-0.339267616	down	yes	-1.495801081	Lz_ssc|ZCDZ	Tenascin-X OS=Homo sapiens OX=9606 GN=TNXB PE=1 SV=1				K06252;K05717	TN;FN1	hsa05100(Bacterial invasion of epithelial cells); hsa05205(Proteoglycans in cancer); hsa05206(MicroRNAs in cancer); hsa05200(Pathways in cancer); hsa04512(ECM-receptor interaction); hsa05222(Small cell lung cancer); hsa04510(Focal adhesion); hsa05146(Amoebiasis); hsa04151(PI3K-Akt signaling pathway); hsa04810(Regulation of actin cytoskeleton); hsa04933(AGE-RAGE signaling pathway in diabetic complications)	"PF00041.18(fn3:Fibronectin type III domain); PF00147.15(Fibrinogen_C:Fibrinogen beta and gamma chains, C-terminal globular domain); PF07974.10(EGF_2:EGF-like domain); PF12661.4(hEGF:Human growth factor-like EGF)"	GO:0005201(molecular_function:extracellular matrix structural constituent); GO:0016337(biological_process:single organismal cell-cell adhesion); GO:0004866(molecular_function:endopeptidase inhibitor activity); GO:0006631(biological_process:fatty acid metabolic process); GO:0030036(biological_process:actin cytoskeleton organization); GO:0007160(biological_process:cell-matrix adhesion); GO:0032963(biological_process:collagen metabolic process); GO:0043506(biological_process:regulation of JUN kinase activity); GO:0070062(cellular_component:extracellular exosome); GO:0043206(biological_process:extracellular fibril organization); GO:0005178(molecular_function:integrin binding); GO:0006641(biological_process:triglyceride metabolic process); GO:0048251(biological_process:elastic fiber assembly); GO:0006956(biological_process:complement activation); GO:0006954(biological_process:inflammatory response); GO:0008201(molecular_function:heparin binding); GO:0005615(cellular_component:extracellular space); GO:0005583(cellular_component:fibrillar collagen trimer); GO:0005622(cellular_component:intracellular); GO:0030199(biological_process:collagen fibril organization); GO:0030198(biological_process:extracellular matrix organization); GO:0005518(molecular_function:collagen binding)	plasma membrane	gi|188528648|ref|NP_061978.6|( tenascin-X isoform 1 precursor [Homo sapiens])	
A0A182DWE9	1.072	1.004	0.5155	0.936567164	-0.094545637	no change	no	-0.28777133	Lz_ssc|ZCDZ	"HLA class II histocompatibility antigen, DP beta 1 chain OS=Homo sapiens OX=9606 GN=HLA-DPB1 PE=1 SV=1"				K06752	MHC2	hsa04659(Th17 cell differentiation); hsa04658(Th1 and Th2 cell differentiation); hsa04612(Antigen processing and presentation); hsa05330(Allograft rejection); hsa05332(Graft-versus-host disease); hsa04672(Intestinal immune network for IgA production); hsa04514(Cell adhesion molecules (CAMs)); hsa04145(Phagosome); hsa05310(Asthma); hsa04940(Type I diabetes mellitus); hsa05416(Viral myocarditis); hsa05140(Leishmaniasis); hsa05168(Herpes simplex infection); hsa05145(Toxoplasmosis); hsa05164(Influenza A); hsa05166(HTLV-I infection); hsa05322(Systemic lupus erythematosus); hsa05323(Rheumatoid arthritis); hsa05320(Autoimmune thyroid disease); hsa05321(Inflammatory bowel disease (IBD)); hsa04640(Hematopoietic cell lineage); hsa05150(Staphylococcus aureus infection); hsa05152(Tuberculosis)	"PF00969.16(MHC_II_beta:Class II histocompatibility antigen, beta domain); PF07654.12(C1-set:Immunoglobulin C1-set domain)"	GO:0012507(cellular_component:ER to Golgi transport vesicle membrane); GO:0050852(biological_process:T cell receptor signaling pathway); GO:0010008(cellular_component:endosome membrane); GO:0042605(molecular_function:peptide antigen binding); GO:0016021(cellular_component:integral component of membrane); GO:0016020(cellular_component:membrane); GO:0030669(cellular_component:clathrin-coated endocytic vesicle membrane); GO:0071556(cellular_component:integral component of lumenal side of endoplasmic reticulum membrane); GO:0032729(biological_process:positive regulation of interferon-gamma production); GO:0031295(biological_process:T cell costimulation); GO:0019882(biological_process:antigen processing and presentation); GO:0019886(biological_process:antigen processing and presentation of exogenous peptide antigen via MHC class II); GO:0009986(cellular_component:cell surface); GO:0042102(biological_process:positive regulation of T cell proliferation); GO:0060333(biological_process:interferon-gamma-mediated signaling pathway); GO:0032588(cellular_component:trans-Golgi network membrane); GO:0006955(biological_process:immune response); GO:0002504(biological_process:antigen processing and presentation of peptide or polysaccharide antigen via MHC class II); GO:0042613(cellular_component:MHC class II protein complex); GO:0002376(biological_process:immune system process); GO:0005765(cellular_component:lysosomal membrane); GO:0005515(molecular_function:protein binding)	lysosomal	gi|58532275|gb|AAW78740.1|( MHC class II antigen [Homo sapiens])	
A0A1B0GUE0	0.8132	0.858	0.6678	1.055090999	0.077367433	no change	no	-0.175353585	Lz_ssc|ZCDZ	Janus kinase and microtubule-interacting protein 1 OS=Homo sapiens OX=9606 GN=JAKMIP1 PE=1 SV=1							PF16034.2(JAKMIP_CC3:JAKMIP CC3 domain)	"GO:0005737(cellular_component:cytoplasm); GO:0019894(molecular_function:kinesin binding); GO:0008017(molecular_function:microtubule binding); GO:0050890(biological_process:cognition); GO:0019898(cellular_component:extrinsic component of membrane); GO:0019900(molecular_function:kinase binding); GO:0016746(molecular_function:transferase activity, transferring acyl groups); GO:0050811(molecular_function:GABA receptor binding); GO:0015031(biological_process:protein transport); GO:0030529(cellular_component:intracellular ribonucleoprotein complex); GO:0005874(cellular_component:microtubule); GO:0003723(molecular_function:RNA binding)"	cytoplasmic	gi|150456473|ref|NP_001092903.1|( janus kinase and microtubule-interacting protein 1 isoform 1 [Homo sapiens])	
A0A1B0GUU9	1.382	1.359	0.9302	0.983357453	-0.02421216	no change	no	-0.031423665	Lz_ssc|ZCDZ	Immunoglobulin heavy constant mu (Fragment) OS=Homo sapiens OX=9606 GN=IGHM PE=1 SV=1				K06752;K06554	"MHC2;IGLL1, IGLL, CD179b"	hsa04659(Th17 cell differentiation); hsa04658(Th1 and Th2 cell differentiation); hsa04612(Antigen processing and presentation); hsa05330(Allograft rejection); hsa05332(Graft-versus-host disease); hsa04672(Intestinal immune network for IgA production); hsa04514(Cell adhesion molecules (CAMs)); hsa04145(Phagosome); hsa05310(Asthma); hsa04940(Type I diabetes mellitus); hsa05416(Viral myocarditis); hsa05140(Leishmaniasis); hsa05168(Herpes simplex infection); hsa05145(Toxoplasmosis); hsa05164(Influenza A); hsa05166(HTLV-I infection); hsa05322(Systemic lupus erythematosus); hsa05323(Rheumatoid arthritis); hsa05320(Autoimmune thyroid disease); hsa05321(Inflammatory bowel disease (IBD)); hsa04640(Hematopoietic cell lineage); hsa05150(Staphylococcus aureus infection); hsa05152(Tuberculosis)	PF07654.12(C1-set:Immunoglobulin C1-set domain); PF00047.22(ig:Immunoglobulin domain); PF13927.3(Ig_3:Immunoglobulin domain); PF08205.9(C2-set_2:CD80-like C2-set immunoglobulin domain)	"GO:0009897(cellular_component:external side of plasma membrane); GO:0019731(biological_process:antibacterial humoral response); GO:0005891(cellular_component:voltage-gated calcium channel complex); GO:0034987(molecular_function:immunoglobulin receptor binding); GO:0050829(biological_process:defense response to Gram-negative bacterium); GO:0070062(cellular_component:extracellular exosome); GO:0016021(cellular_component:integral component of membrane); GO:0016020(cellular_component:membrane); GO:0072562(cellular_component:blood microparticle); GO:0003697(molecular_function:single-stranded DNA binding); GO:0050853(biological_process:B cell receptor signaling pathway); GO:0045087(biological_process:innate immune response); GO:0006910(biological_process:phagocytosis, recognition); GO:0050871(biological_process:positive regulation of B cell activation); GO:0031210(molecular_function:phosphatidylcholine binding); GO:0003823(molecular_function:antigen binding); GO:0006958(biological_process:complement activation, classical pathway); GO:0006911(biological_process:phagocytosis, engulfment); GO:0070588(biological_process:calcium ion transmembrane transport); GO:0071757(cellular_component:hexameric IgM immunoglobulin complex); GO:0005245(molecular_function:voltage-gated calcium channel activity); GO:0071756(cellular_component:pentameric IgM immunoglobulin complex); GO:0042834(molecular_function:peptidoglycan binding)"	plasma membrane	"gi|649152673|gb|AIC63053.1|( IGHM, partial [synthetic construct])"	
A0A1B0GVI3	0.7855	0.8805	0.2354	1.120942075	0.164711729	no change	no	-0.628193541	Lz_ssc|ZCDZ	"Keratin, type I cytoskeletal 10 (Fragment) OS=Homo sapiens OX=9606 GN=KRT10 PE=1 SV=1"				K07604	KRT1				nuclear	"gi|530412176|ref|XP_005257400.1|( PREDICTED: keratin, type I cytoskeletal 10 isoform X1 [Homo sapiens])"	
A0A1B0GVU9	0.907	0.9585	0.6183	1.056780595	0.079675881	no change	no	-0.208800754	Lz_ssc|ZCDZ	Glutamine--tRNA ligase (Fragment) OS=Homo sapiens OX=9606 GN=QARS PE=1 SV=1		"COG0008(J:Translation, ribosomal structure and biogenesis )"	COG0008(Catalyzes the attachment of glutamate to tRNA(Glu) in a two-step reaction glutamate is first activated by ATP to form Glu-AMP and then transferred to the acceptor end of tRNA(Glu) (By similarity))	K14163;K01886	"EPRS;QARS, glnS"	hsa00860(Porphyrin and chlorophyll metabolism); hsa00970(Aminoacyl-tRNA biosynthesis)	"PF00749.18(tRNA-synt_1c:tRNA synthetases class I (E and Q), catalytic domain); PF03950.15(tRNA-synt_1c_C:tRNA synthetases class I (E and Q), anti-codon binding domain); PF04558.12(tRNA_synt_1c_R1:Glutaminyl-tRNA synthetase, non-specific RNA binding region part 1); PF04557.12(tRNA_synt_1c_R2:Glutaminyl-tRNA synthetase, non-specific RNA binding region part 2)"	GO:0005737(cellular_component:cytoplasm); GO:0004812(molecular_function:aminoacyl-tRNA ligase activity); GO:0007420(biological_process:brain development); GO:0005515(molecular_function:protein binding); GO:0004819(molecular_function:glutamine-tRNA ligase activity); GO:0005829(cellular_component:cytosol); GO:0051015(molecular_function:actin filament binding); GO:0000166(molecular_function:nucleotide binding); GO:0005759(cellular_component:mitochondrial matrix); GO:0043039(biological_process:tRNA aminoacylation); GO:0003723(molecular_function:RNA binding); GO:0006425(biological_process:glutaminyl-tRNA aminoacylation); GO:0006418(biological_process:tRNA aminoacylation for protein translation); GO:0007155(biological_process:cell adhesion); GO:0045727(biological_process:positive regulation of translation); GO:0016874(molecular_function:ligase activity); GO:0006412(biological_process:translation); GO:0005524(molecular_function:ATP binding)	mitochondrial	gi|795461130|ref|XP_011889023.1|( PREDICTED: glutamine--tRNA ligase isoform X1 [Cercocebus atys])	
A0A1B0GW77	1.008	0.98	0.6535	0.972222222	-0.040641984	no change	no	-0.184754408	Lz_ssc|ZCDZ	Alpha-aminoadipic semialdehyde dehydrogenase OS=Homo sapiens OX=9606 GN=ALDH7A1 PE=1 SV=1		COG1012(C:Energy production and conversion )	COG1012(Dehydrogenase)	K00128;K00289;K07249;K14085	"E1.5.1.6, FTHFD;ALDH;ALDH1A;ALDH7A1"	"hsa00310(Lysine degradation); hsa00561(Glycerolipid metabolism); hsa00300(Lysine biosynthesis); hsa00380(Tryptophan metabolism); hsa00330(Arginine and proline metabolism); hsa00670(One carbon pool by folate); hsa00620(Pyruvate metabolism); hsa00830(Retinol metabolism); hsa00410(beta-Alanine metabolism); hsa00071(Fatty acid degradation); hsa01230(Biosynthesis of amino acids); hsa00280(Valine, leucine and isoleucine degradation); hsa00053(Ascorbate and aldarate metabolism); hsa00260(Glycine, serine and threonine metabolism); hsa00010(Glycolysis / Gluconeogenesis); hsa00340(Histidine metabolism)"	PF00171.19(Aldedh:Aldehyde dehydrogenase family)	"GO:0004043(molecular_function:L-aminoadipate-semialdehyde dehydrogenase activity); GO:0008802(molecular_function:betaine-aldehyde dehydrogenase activity); GO:0016192(biological_process:vesicle-mediated transport); GO:0007605(biological_process:sensory perception of sound); GO:0006904(biological_process:vesicle docking involved in exocytosis); GO:0005829(cellular_component:cytosol); GO:0070062(cellular_component:extracellular exosome); GO:0016620(molecular_function:oxidoreductase activity, acting on the aldehyde or oxo group of donors, NAD or NADP as acceptor); GO:0005739(cellular_component:mitochondrion); GO:0005634(cellular_component:nucleus); GO:0005759(cellular_component:mitochondrial matrix); GO:0005515(molecular_function:protein binding); GO:0008152(biological_process:metabolic process); GO:0006081(biological_process:cellular aldehyde metabolic process); GO:0042426(biological_process:choline catabolic process); GO:0019285(biological_process:glycine betaine biosynthetic process from choline); GO:0006554(biological_process:lysine catabolic process); GO:0055114(biological_process:oxidation-reduction process); GO:0016491(molecular_function:oxidoreductase activity)"	mitochondrial	gi|188035924|ref|NP_001173.2|( alpha-aminoadipic semialdehyde dehydrogenase isoform 1 precursor [Homo sapiens])	
A0A1C7CYX9	1.01	1.02	0.6813	1.00990099	0.014213859	no change	no	-0.166661611	Lz_ssc|ZCDZ	Dihydropyrimidinase-related protein 2 OS=Homo sapiens OX=9606 GN=DPYSL2 PE=1 SV=1		COG0044(F:Nucleotide transport and metabolism )	COG0044(Dihydroorotase)	K01464;K07528	"DPYSL2, CRMP2;DPYS, dht, hydA"	hsa04360(Axon guidance); hsa00983(Drug metabolism - other enzymes); hsa00770(Pantothenate and CoA biosynthesis); hsa00240(Pyrimidine metabolism); hsa00410(beta-Alanine metabolism)	PF01979.17(Amidohydro_1:Amidohydrolase family); PF07969.8(Amidohydro_3:Amidohydrolase family)	"GO:0005829(cellular_component:cytosol); GO:0005886(cellular_component:plasma membrane); GO:0030426(cellular_component:growth cone); GO:0030425(cellular_component:dendrite); GO:0030424(cellular_component:axon); GO:0006897(biological_process:endocytosis); GO:0007165(biological_process:signal transduction); GO:0007411(biological_process:axon guidance); GO:0005874(cellular_component:microtubule); GO:0048489(biological_process:synaptic vesicle transport); GO:0005737(cellular_component:cytoplasm); GO:0006139(biological_process:nucleobase-containing compound metabolic process); GO:0070062(cellular_component:extracellular exosome); GO:0043209(cellular_component:myelin sheath); GO:0016021(cellular_component:integral component of membrane); GO:0016020(cellular_component:membrane); GO:0005739(cellular_component:mitochondrion); GO:0045664(biological_process:regulation of neuron differentiation); GO:0043005(cellular_component:neuron projection); GO:0043025(cellular_component:neuronal cell body); GO:0032991(cellular_component:macromolecular complex); GO:0016787(molecular_function:hydrolase activity); GO:0008017(molecular_function:microtubule binding); GO:0021510(biological_process:spinal cord development); GO:0019901(molecular_function:protein kinase binding); GO:0010975(biological_process:regulation of neuron projection development); GO:0021772(biological_process:olfactory bulb development); GO:0042220(biological_process:response to cocaine); GO:0030516(biological_process:regulation of axon extension); GO:0014049(biological_process:positive regulation of glutamate secretion); GO:0043234(cellular_component:protein complex); GO:0043195(cellular_component:terminal bouton); GO:0007420(biological_process:brain development); GO:0016810(molecular_function:hydrolase activity, acting on carbon-nitrogen (but not peptide) bonds); GO:0042493(biological_process:response to drug); GO:0001975(biological_process:response to amphetamine); GO:0007010(biological_process:cytoskeleton organization); GO:0004157(molecular_function:dihydropyrimidinase activity)"	cytoplasmic	gi|308818195|ref|NP_001184222.1|( dihydropyrimidinase-related protein 2 isoform 1 [Homo sapiens])	
A0A1W2PNV4	1.068	0.9732	0.01647	0.911235955	-0.134103422	no change	yes	-1.783306401	Lz_ssc|ZCDZ	Uncharacterized protein OS=Homo sapiens OX=9606 PE=4 SV=1				K05757	ARPC1A_B	hsa05132(Salmonella infection); hsa05131(Shigellosis); hsa05130(Pathogenic Escherichia coli infection); hsa05100(Bacterial invasion of epithelial cells); hsa04144(Endocytosis); hsa04666(Fc gamma R-mediated phagocytosis); hsa04810(Regulation of actin cytoskeleton)	"PF00400.29(WD40:WD domain, G-beta repeat); PF12894.4(ANAPC4_WD40:Anaphase-promoting complex subunit 4 WD40 domain)"	GO:0038096(biological_process:Fc-gamma receptor signaling pathway involved in phagocytosis); GO:0005794(cellular_component:Golgi apparatus); GO:0030833(biological_process:regulation of actin filament polymerization); GO:0036195(cellular_component:muscle cell projection membrane); GO:0015629(cellular_component:actin cytoskeleton); GO:0005829(cellular_component:cytosol); GO:0006810(biological_process:transport); GO:0051015(molecular_function:actin filament binding); GO:0006928(biological_process:movement of cell or subcellular component); GO:0005200(molecular_function:structural constituent of cytoskeleton); GO:0005885(cellular_component:Arp2/3 protein complex); GO:0034314(biological_process:Arp2/3 complex-mediated actin nucleation); GO:0005484(molecular_function:SNAP receptor activity); GO:0048013(biological_process:ephrin receptor signaling pathway); GO:0005925(cellular_component:focal adhesion); GO:0070062(cellular_component:extracellular exosome)	cytoplasmic	gi|966670797|gb|KTG04178.1|( hypothetical protein cypCar_00006333 [Cyprinus carpio])	
A0A1W2PNX8	0.925	0.9882	0.2975	1.068324324	0.09534969	no change	no	-0.52651303	Lz_ssc|ZCDZ	Protein unc-45 homolog A OS=Homo sapiens OX=9606 GN=UNC45A PE=1 SV=1				K20097	FKBPL		PF11701.5(UNC45-central:Myosin-binding striated muscle assembly central); PF07719.14(TPR_2:Tetratricopeptide repeat); PF00515.25(TPR_1:Tetratricopeptide repeat); PF13432.3(TPR_16:Tetratricopeptide repeat); PF13181.3(TPR_8:Tetratricopeptide repeat); PF13428.3(TPR_14:Tetratricopeptide repeat)	GO:0007517(biological_process:muscle organ development); GO:0005634(cellular_component:nucleus); GO:0030154(biological_process:cell differentiation); GO:0061077(biological_process:chaperone-mediated protein folding); GO:0048471(cellular_component:perinuclear region of cytoplasm); GO:0051879(molecular_function:Hsp90 protein binding); GO:0016021(cellular_component:integral component of membrane)	Golgi apparatus	gi|594068800|ref|XP_006058320.1|( PREDICTED: protein unc-45 homolog A isoform X1 [Bubalus bubalis])	
A0A1W2PP10	0.9882	0.9455	0.4351	0.956790123	-0.063725598	no change	no	-0.361410917	Lz_ssc|ZCDZ	Vacuolar protein sorting-associated protein 35 OS=Homo sapiens OX=9606 GN=VPS35 PE=1 SV=1				K18468	VPS35	hsa04144(Endocytosis)			cytoplasmic	gi|973208725|ref|XP_015223857.1|( PREDICTED: vacuolar protein sorting-associated protein 35 [Lepisosteus oculatus])	
A0A1W2PPS1	0.9955	0.9705	0.6476	0.974886991	-0.036693103	no change	no	-0.18869316	Lz_ssc|ZCDZ	Heterogeneous nuclear ribonucleoprotein U OS=Homo sapiens OX=9606 GN=HNRNPU PE=1 SV=1				K12888;K15047	"HNRNPUL1, E1BAP5;HNRNPU"	hsa05164(Influenza A); hsa03040(Spliceosome)	PF13671.3(AAA_33:AAA domain); PF00622.25(SPRY:SPRY domain); PF02037.24(SAP:SAP domain)	"GO:0032922(biological_process:circadian regulation of gene expression); GO:0010628(biological_process:positive regulation of gene expression); GO:0036464(cellular_component:cytoplasmic ribonucleoprotein granule); GO:0042765(cellular_component:GPI-anchor transamidase complex); GO:0070934(biological_process:CRD-mediated mRNA stabilization); GO:0070937(cellular_component:CRD-mediated mRNA stability complex); GO:0001649(biological_process:osteoblast differentiation); GO:0005634(cellular_component:nucleus); GO:0016020(cellular_component:membrane); GO:0032211(biological_process:negative regulation of telomere maintenance via telomerase); GO:0005654(cellular_component:nucleoplasm); GO:0019013(cellular_component:viral nucleocapsid); GO:0043021(molecular_function:ribonucleoprotein complex binding); GO:0009986(cellular_component:cell surface); GO:0005524(molecular_function:ATP binding); GO:0005697(cellular_component:telomerase holoenzyme complex); GO:2000373(biological_process:positive regulation of DNA topoisomerase (ATP-hydrolyzing) activity); GO:0044822(molecular_function:poly(A) RNA binding); GO:0035326(molecular_function:enhancer binding); GO:0001047(molecular_function:core promoter binding); GO:0071549(biological_process:cellular response to dexamethasone stimulus); GO:0000398(biological_process:mRNA splicing, via spliceosome); GO:0070034(molecular_function:telomerase RNA binding); GO:0034046(molecular_function:poly(G) binding); GO:0005515(molecular_function:protein binding); GO:0071013(cellular_component:catalytic step 2 spliceosome); GO:0016255(biological_process:attachment of GPI anchor to protein)"	cytoplasmic	gi|795475044|ref|XP_011891731.1|( PREDICTED: heterogeneous nuclear ribonucleoprotein U isoform X2 [Cercocebus atys])	
A0A1W2PPZ5	1.02	1.071	0.3913	1.05	0.070389328	no change	no	-0.407490152	Lz_ssc|ZCDZ	Transcription elongation factor A protein 1 OS=Homo sapiens OX=9606 GN=TCEA1 PE=1 SV=1		COG1594(K:Transcription )	COG1594(DNA-dependent RNA polymerase catalyzes the transcription of DNA into RNA using the four ribonucleoside triphosphates as substrates (By similarity))	K03145	TFIIS		"PF07500.11(TFIIS_M:Transcription factor S-II (TFIIS), central domain); PF01096.15(TFIIS_C:Transcription factor S-II (TFIIS)); PF08711.8(Med26:TFIIS helical bundle-like domain)"	"GO:0006414(biological_process:translational elongation); GO:0006283(biological_process:transcription-coupled nucleotide-excision repair); GO:0005515(molecular_function:protein binding); GO:0005730(cellular_component:nucleolus); GO:0005634(cellular_component:nucleus); GO:0003677(molecular_function:DNA binding); GO:0032784(biological_process:regulation of DNA-templated transcription, elongation); GO:0005654(cellular_component:nucleoplasm); GO:0006355(biological_process:regulation of transcription, DNA-templated); GO:0006357(biological_process:regulation of transcription from RNA polymerase II promoter); GO:1901919(biological_process:positive regulation of exoribonuclease activity); GO:0006351(biological_process:transcription, DNA-templated); GO:0003676(molecular_function:nucleic acid binding); GO:0004672(molecular_function:protein kinase activity); GO:0006368(biological_process:transcription elongation from RNA polymerase II promoter); GO:0003746(molecular_function:translation elongation factor activity); GO:0046872(molecular_function:metal ion binding); GO:0005524(molecular_function:ATP binding); GO:0008270(molecular_function:zinc ion binding)"	nuclear	gi|61365803|gb|AAX42766.1|( transcription elongation factor A 1 [synthetic construct])	
A0A1W2PQ51	1.034	1.038	0.9272	1.003868472	0.005570258	no change	no	-0.032826577	Lz_ssc|ZCDZ	Probable ATP-dependent RNA helicase DDX17 OS=Homo sapiens OX=9606 GN=DDX17 PE=1 SV=1		"COG0513(L:Replication, recombination and repair )"	COG0513(atp-dependent rna helicase)	K12835;K13178;K17043;K12823;K12811	"DDX17;DDX46, PRP5;DDX43;DDX42, SF3B125;DDX5, DBP2"	hsa05205(Proteoglycans in cancer); hsa03040(Spliceosome); hsa05202(Transcriptional misregulation in cancer)	PF00270.26(DEAD:DEAD/DEAH box helicase); PF00271.28(Helicase_C:Helicase conserved C-terminal domain)	GO:0016787(molecular_function:hydrolase activity); GO:0010501(biological_process:RNA secondary structure unwinding); GO:0030331(molecular_function:estrogen receptor binding); GO:0005730(cellular_component:nucleolus); GO:0044822(molecular_function:poly(A) RNA binding); GO:0016020(cellular_component:membrane); GO:0003713(molecular_function:transcription coactivator activity); GO:0033148(biological_process:positive regulation of intracellular estrogen receptor signaling pathway); GO:0004004(molecular_function:ATP-dependent RNA helicase activity); GO:0000166(molecular_function:nucleotide binding); GO:0005654(cellular_component:nucleoplasm); GO:0016740(molecular_function:transferase activity); GO:0045944(biological_process:positive regulation of transcription from RNA polymerase II promoter); GO:0006396(biological_process:RNA processing); GO:0003676(molecular_function:nucleic acid binding); GO:0006506(biological_process:GPI anchor biosynthetic process); GO:2001014(biological_process:regulation of skeletal muscle cell differentiation); GO:0004386(molecular_function:helicase activity); GO:0005789(cellular_component:endoplasmic reticulum membrane); GO:0005524(molecular_function:ATP binding)	nuclear	gi|148613856|ref|NP_001091974.1|( probable ATP-dependent RNA helicase DDX17 isoform 3 [Homo sapiens])	
A0A1W2PRB8	0.77	0.8202	0.6224	1.065194805	0.091117298	no change	no	-0.205930416	Lz_ssc|ZCDZ	Mediator of RNA polymerase II transcription subunit 17 OS=Homo sapiens OX=9606 GN=MED17 PE=3 SV=1				K15133	MED17	hsa04919(Thyroid hormone signaling pathway)	PF08925.8(DUF1907:Domain of Unknown Function (DUF1907)); PF10156.6(Med17:Subunit 17 of Mediator complex)	"GO:0045944(biological_process:positive regulation of transcription from RNA polymerase II promoter); GO:0019827(biological_process:stem cell population maintenance); GO:0030521(biological_process:androgen receptor signaling pathway); GO:0006367(biological_process:transcription initiation from RNA polymerase II promoter); GO:0046966(molecular_function:thyroid hormone receptor binding); GO:0005634(cellular_component:nucleus); GO:0016020(cellular_component:membrane); GO:0000151(cellular_component:ubiquitin ligase complex); GO:0005622(cellular_component:intracellular); GO:0001104(molecular_function:RNA polymerase II transcription cofactor activity); GO:0006355(biological_process:regulation of transcription, DNA-templated); GO:0006357(biological_process:regulation of transcription from RNA polymerase II promoter); GO:0005667(cellular_component:transcription factor complex); GO:0006351(biological_process:transcription, DNA-templated); GO:0003676(molecular_function:nucleic acid binding); GO:0016567(biological_process:protein ubiquitination); GO:0004872(molecular_function:receptor activity); GO:0016592(cellular_component:mediator complex); GO:0030374(molecular_function:ligand-dependent nuclear receptor transcription coactivator activity); GO:0061630(molecular_function:ubiquitin protein ligase activity); GO:0042809(molecular_function:vitamin D receptor binding)"	cytoplasmic	gi|28558975|ref|NP_004259.3|( mediator of RNA polymerase II transcription subunit 17 [Homo sapiens])	
A0A1W2PRS1	1.166	1.108	0.5323	0.95025729	-0.073609907	no change	no	-0.273843534	Lz_ssc|ZCDZ	Lysosome membrane protein 2 (Fragment) OS=Homo sapiens OX=9606 GN=SCARB2 PE=1 SV=1				K06259;K13885;K12384	"SCARB2, LIMP2, CD36L2;SCARB1;CD36"	hsa04975(Fat digestion and absorption); hsa04976(Bile secretion); hsa04977(Vitamin digestion and absorption); hsa04152(AMPK signaling pathway); hsa05144(Malaria); hsa03320(PPAR signaling pathway); hsa04913(Ovarian steroidogenesis); hsa04142(Lysosome); hsa04145(Phagosome); hsa04640(Hematopoietic cell lineage); hsa04512(ECM-receptor interaction); hsa04925(Aldosterone synthesis and secretion); hsa05160(Hepatitis C); hsa04931(Insulin resistance); hsa04920(Adipocytokine signaling pathway)	PF01130.18(CD36:CD36 family)	GO:0006898(biological_process:receptor-mediated endocytosis); GO:0005044(molecular_function:scavenger receptor activity); GO:0016021(cellular_component:integral component of membrane); GO:0016020(cellular_component:membrane); GO:0005764(cellular_component:lysosome); GO:0004714(molecular_function:transmembrane receptor protein tyrosine kinase activity); GO:0004872(molecular_function:receptor activity); GO:0007169(biological_process:transmembrane receptor protein tyrosine kinase signaling pathway); GO:0005524(molecular_function:ATP binding)	plasma membrane	gi|831226418|ref|XP_012660819.1|( PREDICTED: lysosome membrane protein 2 [Otolemur garnettii])	
A0A286YES1	1.033	1.09	0.7565	1.05517909	0.077487881	no change	no	-0.121191068	Lz_ssc|ZCDZ	Immunoglobulin heavy constant gamma 3 (Fragment) OS=Homo sapiens OX=9606 GN=IGHG3 PE=1 SV=1				K06554	"IGLL1, IGLL, CD179b"		PF07654.12(C1-set:Immunoglobulin C1-set domain); PF08205.9(C2-set_2:CD80-like C2-set immunoglobulin domain); PF13927.3(Ig_3:Immunoglobulin domain); PF00047.22(ig:Immunoglobulin domain)	"GO:0038096(biological_process:Fc-gamma receptor signaling pathway involved in phagocytosis); GO:0009897(cellular_component:external side of plasma membrane); GO:0050853(biological_process:B cell receptor signaling pathway); GO:0004252(molecular_function:serine-type endopeptidase activity); GO:0070062(cellular_component:extracellular exosome); GO:0006508(biological_process:proteolysis); GO:0016021(cellular_component:integral component of membrane); GO:0016020(cellular_component:membrane); GO:0006910(biological_process:phagocytosis, recognition); GO:0006911(biological_process:phagocytosis, engulfment); GO:0050871(biological_process:positive regulation of B cell activation); GO:0042742(biological_process:defense response to bacterium); GO:0003823(molecular_function:antigen binding); GO:0034987(molecular_function:immunoglobulin receptor binding); GO:0042571(cellular_component:immunoglobulin complex, circulating); GO:0006958(biological_process:complement activation, classical pathway); GO:0001895(biological_process:retina homeostasis); GO:0045087(biological_process:innate immune response); GO:0072562(cellular_component:blood microparticle)"	cytoplasmic	gi|1799560|dbj|BAA11363.1|( membrane-bound-type Ig gamma-chain [Homo sapiens])	
A0A286YEX4	0.9565	0.9805	0.2811	1.025091479	0.035752662	no change	no	-0.551139154	Lz_ssc|ZCDZ	Nuclear factor 1 OS=Homo sapiens OX=9606 GN=NFIC PE=1 SV=1				K09170;K09171;K09169;K09168	NFIC;NFIB;NFIA;NFIX		PF00859.15(CTF_NFI:CTF/NF-I family transcription modulation region); PF10524.6(NfI_DNAbd_pre-N:Nuclear factor I protein pre-N-terminus); PF03165.13(MH1:MH1 domain)	"GO:0042475(biological_process:odontogenesis of dentin-containing tooth); GO:0005730(cellular_component:nucleolus); GO:0003700(molecular_function:transcription factor activity, sequence-specific DNA binding); GO:0005634(cellular_component:nucleus); GO:0000122(biological_process:negative regulation of transcription from RNA polymerase II promoter); GO:0005622(cellular_component:intracellular); GO:0006355(biological_process:regulation of transcription, DNA-templated); GO:0001077(molecular_function:transcriptional activator activity, RNA polymerase II core promoter proximal region sequence-specific binding); GO:0006260(biological_process:DNA replication); GO:0006351(biological_process:transcription, DNA-templated); GO:0003677(molecular_function:DNA binding); GO:0045944(biological_process:positive regulation of transcription from RNA polymerase II promoter); GO:0000978(molecular_function:RNA polymerase II core promoter proximal region sequence-specific DNA binding)"	nuclear	gi|593715706|ref|XP_007104317.1|( PREDICTED: nuclear factor 1 C-type [Physeter catodon])	
A0A286YEY1	1.243	1.237	0.9839	0.995172969	-0.006980796	no change	no	-0.007049039	Lz_ssc|ZCDZ	Immunoglobulin heavy constant alpha 1 (Fragment) OS=Homo sapiens OX=9606 GN=IGHA1 PE=1 SV=1							PF07654.12(C1-set:Immunoglobulin C1-set domain); PF00047.22(ig:Immunoglobulin domain); PF08205.9(C2-set_2:CD80-like C2-set immunoglobulin domain); PF13927.3(Ig_3:Immunoglobulin domain)	"GO:0045087(biological_process:innate immune response); GO:0009897(cellular_component:external side of plasma membrane); GO:0050853(biological_process:B cell receptor signaling pathway); GO:0070062(cellular_component:extracellular exosome); GO:0019731(biological_process:antibacterial humoral response); GO:0001895(biological_process:retina homeostasis); GO:0006898(biological_process:receptor-mediated endocytosis); GO:0003094(biological_process:glomerular filtration); GO:0072562(cellular_component:blood microparticle); GO:0050871(biological_process:positive regulation of B cell activation); GO:0071748(cellular_component:monomeric IgA immunoglobulin complex); GO:0018298(biological_process:protein-chromophore linkage); GO:0003823(molecular_function:antigen binding); GO:0034987(molecular_function:immunoglobulin receptor binding); GO:0071752(cellular_component:secretory dimeric IgA immunoglobulin complex); GO:0006910(biological_process:phagocytosis, recognition); GO:0006911(biological_process:phagocytosis, engulfment); GO:0060267(biological_process:positive regulation of respiratory burst); GO:0006958(biological_process:complement activation, classical pathway)"	cytoplasmic	gi|3201900|gb|AAC19365.1|( SNC73 protein [Homo sapiens])	
A0A286YEY4	1.479	1.253	0.5646	0.84719405	-0.239235638	no change	no	-0.248259126	Lz_ssc|ZCDZ	Immunoglobulin heavy constant gamma 2 (Fragment) OS=Homo sapiens OX=9606 GN=IGHG2 PE=1 SV=1				K06554;K06551	"SIRPA_B1_G, CD172;IGLL1, IGLL, CD179b"	hsa04380(Osteoclast differentiation)	PF07654.12(C1-set:Immunoglobulin C1-set domain); PF08205.9(C2-set_2:CD80-like C2-set immunoglobulin domain); PF13927.3(Ig_3:Immunoglobulin domain); PF00047.22(ig:Immunoglobulin domain)	"GO:0038096(biological_process:Fc-gamma receptor signaling pathway involved in phagocytosis); GO:0009897(cellular_component:external side of plasma membrane); GO:0050853(biological_process:B cell receptor signaling pathway); GO:0004252(molecular_function:serine-type endopeptidase activity); GO:0070062(cellular_component:extracellular exosome); GO:0006508(biological_process:proteolysis); GO:0016021(cellular_component:integral component of membrane); GO:0016020(cellular_component:membrane); GO:0006910(biological_process:phagocytosis, recognition); GO:0006911(biological_process:phagocytosis, engulfment); GO:0042742(biological_process:defense response to bacterium); GO:0003823(molecular_function:antigen binding); GO:0034987(molecular_function:immunoglobulin receptor binding); GO:0042571(cellular_component:immunoglobulin complex, circulating); GO:0006958(biological_process:complement activation, classical pathway); GO:0050871(biological_process:positive regulation of B cell activation); GO:0045087(biological_process:innate immune response); GO:0072562(cellular_component:blood microparticle)"	cytoplasmic	gi|34535785|dbj|BAC87432.1|( unnamed protein product [Homo sapiens])	
A0A286YFF7	0.9818	0.865	0.071	0.881034834	-0.182729034	no change	no	-1.148741651	Lz_ssc|ZCDZ	Palmitoyl-protein thioesterase 1 OS=Homo sapiens OX=9606 GN=PPT1 PE=1 SV=1		COG1075(R:General function prediction only )	COG1075(Triacylglycerol lipase)	K01074	PPT	hsa00062(Fatty acid elongation); hsa04142(Lysosome); hsa01212(Fatty acid metabolism)	PF02089.12(Palm_thioest:Palmitoyl protein thioesterase)	GO:0008021(cellular_component:synaptic vesicle); GO:0030308(biological_process:negative regulation of cell growth); GO:0030149(biological_process:sphingolipid catabolic process); GO:0098599(molecular_function:palmitoyl hydrolase activity); GO:0030425(cellular_component:dendrite); GO:0030424(cellular_component:axon); GO:0002084(biological_process:protein depalmitoylation); GO:0007042(biological_process:lysosomal lumen acidification); GO:0048260(biological_process:positive regulation of receptor-mediated endocytosis); GO:0043202(cellular_component:lysosomal lumen); GO:0051181(biological_process:cofactor transport); GO:0005615(cellular_component:extracellular space); GO:0005634(cellular_component:nucleus); GO:0031579(biological_process:membrane raft organization); GO:0050803(biological_process:regulation of synapse structure or activity); GO:0043025(cellular_component:neuronal cell body); GO:0048666(biological_process:neuron development); GO:0005794(cellular_component:Golgi apparatus); GO:0007625(biological_process:grooming behavior); GO:0032429(biological_process:regulation of phospholipase A2 activity); GO:0007601(biological_process:visual perception); GO:0008306(biological_process:associative learning); GO:0007269(biological_process:neurotransmitter secretion); GO:0044257(biological_process:cellular protein catabolic process); GO:0008474(molecular_function:palmitoyl-(protein) hydrolase activity); GO:0008344(biological_process:adult locomotory behavior); GO:0070062(cellular_component:extracellular exosome); GO:0007420(biological_process:brain development); GO:0050896(biological_process:response to stimulus); GO:0045121(cellular_component:membrane raft); GO:0043524(biological_process:negative regulation of neuron apoptotic process); GO:0048549(biological_process:positive regulation of pinocytosis); GO:0016290(molecular_function:palmitoyl-CoA hydrolase activity); GO:0015031(biological_process:protein transport); GO:0035338(biological_process:long-chain fatty-acyl-CoA biosynthetic process); GO:0005829(cellular_component:cytosol)	ER	gi|795124391|ref|XP_011833039.1|( PREDICTED: palmitoyl-protein thioesterase 1 isoform X1 [Mandrillus leucophaeus])	
A0A286YFJ8	1.348	1.365	0.9623	1.012611276	0.018080455	no change	no	-0.016689514	Lz_ssc|ZCDZ	Immunoglobulin heavy constant gamma 4 (Fragment) OS=Homo sapiens OX=9606 GN=IGHG4 PE=1 SV=1				K06554	"IGLL1, IGLL, CD179b"		PF07654.12(C1-set:Immunoglobulin C1-set domain); PF08205.9(C2-set_2:CD80-like C2-set immunoglobulin domain); PF13927.3(Ig_3:Immunoglobulin domain); PF00047.22(ig:Immunoglobulin domain)	"GO:0038096(biological_process:Fc-gamma receptor signaling pathway involved in phagocytosis); GO:0009897(cellular_component:external side of plasma membrane); GO:0050853(biological_process:B cell receptor signaling pathway); GO:0004252(molecular_function:serine-type endopeptidase activity); GO:0070062(cellular_component:extracellular exosome); GO:0006508(biological_process:proteolysis); GO:0016021(cellular_component:integral component of membrane); GO:0016020(cellular_component:membrane); GO:0006910(biological_process:phagocytosis, recognition); GO:0006911(biological_process:phagocytosis, engulfment); GO:0042742(biological_process:defense response to bacterium); GO:0003823(molecular_function:antigen binding); GO:0034987(molecular_function:immunoglobulin receptor binding); GO:0042571(cellular_component:immunoglobulin complex, circulating); GO:0006958(biological_process:complement activation, classical pathway); GO:0050871(biological_process:positive regulation of B cell activation); GO:0045087(biological_process:innate immune response); GO:0072562(cellular_component:blood microparticle)"	cytoplasmic	gi|34535785|dbj|BAC87432.1|( unnamed protein product [Homo sapiens])	
A0A2Q2TTZ9	1.31	1.679	0.2891	1.281679389	0.358035419	up	no	-0.538951908	Lz_ssc|ZCDZ	Immunoglobulin kappa variable 1-33 OS=Homo sapiens OX=9606 GN=IGKV1D-33 PE=1 SV=1				K06553	"VPREB, CD179a"		PF07686.14(V-set:Immunoglobulin V-set domain); PF13927.3(Ig_3:Immunoglobulin domain); PF07679.13(I-set:Immunoglobulin I-set domain); PF00047.22(ig:Immunoglobulin domain)	"GO:0038096(biological_process:Fc-gamma receptor signaling pathway involved in phagocytosis); GO:0004252(molecular_function:serine-type endopeptidase activity); GO:0038095(biological_process:Fc-epsilon receptor signaling pathway); GO:0006898(biological_process:receptor-mediated endocytosis); GO:0072562(cellular_component:blood microparticle); GO:0003823(molecular_function:antigen binding); GO:0005886(cellular_component:plasma membrane); GO:0006508(biological_process:proteolysis); GO:0006958(biological_process:complement activation, classical pathway)"	cytoplasmic	gi|47271310|emb|CAG27369.1|( immunoglobulin kappa light chain variable region [Homo sapiens])	
A0A2R8Y3M9	0.9052	0.9738	0.1524	1.075784357	0.105388916	no change	no	-0.817015033	Lz_ssc|ZCDZ	Uncharacterized protein OS=Homo sapiens OX=9606 PE=4 SV=1		"COG5640(O:Posttranslational modification, protein turnover, chaperones )"	COG5640(protease)	K08670;K01333;K01047;K09614	"CORIN;ST14, PRSS14;PLA2G, SPLA2;CFI"	hsa04972(Pancreatic secretion); hsa04975(Fat digestion and absorption); hsa04610(Complement and coagulation cascades); hsa00565(Ether lipid metabolism); hsa00564(Glycerophospholipid metabolism); hsa00592(alpha-Linolenic acid metabolism); hsa00590(Arachidonic acid metabolism); hsa00591(Linoleic acid metabolism); hsa04014(Ras signaling pathway); hsa05150(Staphylococcus aureus infection); hsa05206(MicroRNAs in cancer); hsa04270(Vascular smooth muscle contraction)	PF06951.8(PLA2G12:Group XII secretory phospholipase A2 precursor (PLA2G12)); PF00089.23(Trypsin:Trypsin); PF00057.15(Ldl_recept_a:Low-density lipoprotein receptor domain class A); PF00530.15(SRCR:Scavenger receptor cysteine-rich domain)	"GO:0004252(molecular_function:serine-type endopeptidase activity); GO:0016020(cellular_component:membrane); GO:0030449(biological_process:regulation of complement activation); GO:0070062(cellular_component:extracellular exosome); GO:0005044(molecular_function:scavenger receptor activity); GO:0045087(biological_process:innate immune response); GO:0006898(biological_process:receptor-mediated endocytosis); GO:0005515(molecular_function:protein binding); GO:0006958(biological_process:complement activation, classical pathway); GO:0046872(molecular_function:metal ion binding); GO:0005615(cellular_component:extracellular space)"	plasma membrane	gi|1034639756|ref|XP_016863653.1|( PREDICTED: complement factor I isoform X4 [Homo sapiens])	
A0A2R8Y4T1	0.952	1.021	0.2938	1.072478992	0.100949388	no change	no	-0.531948209	Lz_ssc|ZCDZ	Tensin-1 OS=Homo sapiens OX=9606 GN=TNS1 PE=4 SV=1		COG2453(T:Signal transduction mechanisms )	COG2453(Dual specificity protein phosphatase)	K01110;K18080	PTEN;TNS	hsa00562(Inositol phosphate metabolism); hsa05218(Melanoma); hsa04510(Focal adhesion); hsa04140(Autophagy - animal); hsa01521(EGFR tyrosine kinase inhibitor resistance); hsa05206(MicroRNAs in cancer); hsa05161(Hepatitis B); hsa05214(Glioma); hsa04115(p53 signaling pathway); hsa04071(Sphingolipid signaling pathway); hsa04070(Phosphatidylinositol signaling system); hsa05224(Breast cancer); hsa05230(Central carbon metabolism in cancer); hsa05222(Small cell lung cancer); hsa04068(FoxO signaling pathway); hsa05213(Endometrial cancer); hsa05200(Pathways in cancer); hsa05215(Prostate cancer); hsa04931(Insulin resistance); hsa04150(mTOR signaling pathway); hsa04151(PI3K-Akt signaling pathway)	PF08416.10(PTB:Phosphotyrosine-binding domain); PF10409.6(PTEN_C2:C2 domain of PTEN tumour-suppressor protein); PF00017.21(SH2:SH2 domain)	GO:0035556(biological_process:intracellular signal transduction); GO:0046872(molecular_function:metal ion binding); GO:0005622(cellular_component:intracellular)	ER	gi|635060628|ref|XP_007964421.1|( PREDICTED: tensin-1 isoform X8 [Chlorocebus sabaeus])	
A0A2R8Y4Z8	1.012	1.007	0.9349	0.995059289	-0.007145607	no change	no	-0.02923484	Lz_ssc|ZCDZ	Coiled-coil domain-containing protein 9 OS=Homo sapiens OX=9606 GN=CCDC9 PE=4 SV=1							PF15266.3(DUF4594:Domain of unknown function (DUF4594))	GO:0044822(molecular_function:poly(A) RNA binding); GO:0005515(molecular_function:protein binding)	cytoplasmic	gi|397486116|ref|XP_003814177.1|( PREDICTED: coiled-coil domain-containing protein 9 isoform X1 [Pan paniscus])	
A0A2R8Y5A3	0.9892	0.9735	0.7424	0.984128589	-0.023081261	no change	no	-0.129362037	Lz_ssc|ZCDZ	Catenin beta-1 OS=Homo sapiens OX=9606 GN=CTNNB1 PE=4 SV=1		COG0035(F:Nucleotide transport and metabolism )	COG0035(Catalyzes the conversion of uracil and 5-phospho-alpha- D-ribose 1-diphosphate (PRPP) to UMP and diphosphate (By similarity))	K02105;K15043;K10056	CTNNB1;JUP;KPNA2	hsa04550(Signaling pathways regulating pluripotency of stem cells); hsa05130(Pathogenic Escherichia coli infection); hsa05213(Endometrial cancer); hsa05210(Colorectal cancer); hsa05216(Thyroid cancer); hsa05217(Basal cell carcinoma); hsa05215(Prostate cancer); hsa05418(Fluid shear stress and atherosclerosis); hsa04670(Leukocyte transendothelial migration); hsa04510(Focal adhesion); hsa05412(Arrhythmogenic right ventricular cardiomyopathy (ARVC)); hsa05164(Influenza A); hsa05166(HTLV-I infection); hsa04310(Wnt signaling pathway); hsa05100(Bacterial invasion of epithelial cells); hsa05205(Proteoglycans in cancer); hsa05200(Pathways in cancer); hsa05202(Transcriptional misregulation in cancer); hsa04015(Rap1 signaling pathway); hsa04520(Adherens junction); hsa04390(Hippo signaling pathway); hsa05221(Acute myeloid leukemia); hsa04919(Thyroid hormone signaling pathway); hsa05224(Breast cancer); hsa04916(Melanogenesis)	PF00514.20(Arm:Armadillo/beta-catenin-like repeat); PF12717.4(Cnd1:non-SMC mitotic condensation complex subunit 1); PF01602.17(Adaptin_N:Adaptin N terminal region)	"GO:2001234(biological_process:negative regulation of apoptotic signaling pathway); GO:1904501(biological_process:positive regulation of chromatin-mediated maintenance of transcription); GO:2000017(biological_process:positive regulation of determination of dorsal identity); GO:0050681(molecular_function:androgen receptor binding); GO:0048469(biological_process:cell maturation); GO:0007160(biological_process:cell-matrix adhesion); GO:0060492(biological_process:lung induction); GO:0072053(biological_process:renal inner medulla development); GO:0072054(biological_process:renal outer medulla development); GO:0043525(biological_process:positive regulation of neuron apoptotic process); GO:0003340(biological_process:negative regulation of mesenchymal to epithelial transition involved in metanephros morphogenesis); GO:0044325(molecular_function:ion channel binding); GO:0035315(biological_process:hair cell differentiation); GO:0060916(biological_process:mesenchymal cell proliferation involved in lung development); GO:0071681(biological_process:cellular response to indole-3-methanol); GO:0003713(molecular_function:transcription coactivator activity); GO:0000922(cellular_component:spindle pole); GO:0032331(biological_process:negative regulation of chondrocyte differentiation); GO:0045669(biological_process:positive regulation of osteoblast differentiation); GO:1990403(biological_process:embryonic brain development); GO:0043123(biological_process:positive regulation of I-kappaB kinase/NF-kappaB signaling); GO:0061549(biological_process:sympathetic ganglion development); GO:0014823(biological_process:response to activity); GO:0051291(biological_process:protein heterooligomerization); GO:0042129(biological_process:regulation of T cell proliferation); GO:0019901(molecular_function:protein kinase binding); GO:0019903(molecular_function:protein phosphatase binding); GO:0061154(biological_process:endothelial tube morphogenesis); GO:0019827(biological_process:stem cell population maintenance); GO:0060066(biological_process:oviduct development); GO:0071285(biological_process:cellular response to lithium ion); GO:0005829(cellular_component:cytosol); GO:2000008(biological_process:regulation of protein localization to cell surface); GO:0048715(biological_process:negative regulation of oligodendrocyte differentiation); GO:0042493(biological_process:response to drug); GO:0071260(biological_process:cellular response to mechanical stimulus); GO:0061550(biological_process:cranial ganglion development); GO:1990188(molecular_function:euchromatin binding); GO:0035411(biological_process:catenin import into nucleus); GO:0000578(biological_process:embryonic axis specification); GO:0016342(cellular_component:catenin complex); GO:0005925(cellular_component:focal adhesion); GO:0005923(cellular_component:bicellular tight junction); GO:1904837(biological_process:beta-catenin-TCF complex assembly); GO:0048489(biological_process:synaptic vesicle transport); GO:0072033(biological_process:renal vesicle formation); GO:0000904(biological_process:cell morphogenesis involved in differentiation); GO:0014010(biological_process:Schwann cell proliferation); GO:0030331(molecular_function:estrogen receptor binding); GO:0016600(cellular_component:flotillin complex); GO:0009948(biological_process:anterior/posterior axis specification); GO:0001569(biological_process:patterning of blood vessels); GO:0043410(biological_process:positive regulation of MAPK cascade); GO:0005654(cellular_component:nucleoplasm); GO:0030877(cellular_component:beta-catenin destruction complex); GO:0001840(biological_process:neural plate development); GO:0048471(cellular_component:perinuclear region of cytoplasm); GO:0048643(biological_process:positive regulation of skeletal muscle tissue development); GO:0060789(biological_process:hair follicle placode formation); GO:0051973(biological_process:positive regulation of telomerase activity); GO:0005916(cellular_component:fascia adherens); GO:1904886(biological_process:beta-catenin destruction complex disassembly); GO:0048701(biological_process:embryonic cranial skeleton morphogenesis); GO:0034097(biological_process:response to cytokine); GO:0033077(biological_process:T cell differentiation in thymus); GO:0021819(biological_process:layer formation in cerebral cortex); GO:0035255(molecular_function:ionotropic glutamate receptor binding); GO:0060769(biological_process:positive regulation of epithelial cell proliferation involved in prostate gland development); GO:0032481(biological_process:positive regulation of type I interferon production); GO:0005938(cellular_component:cell cortex); GO:1901215(biological_process:negative regulation of neuron death); GO:0003266(biological_process:regulation of secondary heart field cardioblast proliferation); GO:0007223(biological_process:Wnt signaling pathway, calcium modulating pathway); GO:0042733(biological_process:embryonic digit morphogenesis); GO:0009954(biological_process:proximal/distal pattern formation); GO:0009950(biological_process:dorsal/ventral axis specification); GO:0001889(biological_process:liver development); GO:0000122(biological_process:negative regulation of transcription from RNA polymerase II promoter); GO:0031641(biological_process:regulation of myelination); GO:0002053(biological_process:positive regulation of mesenchymal cell proliferation); GO:0002052(biological_process:positive regulation of neuroblast proliferation); GO:0060479(biological_process:lung cell differentiation); GO:2000144(biological_process:positive regulation of DNA-templated transcription, initiation); GO:0008022(molecular_function:protein C-terminus binding); GO:0050808(biological_process:synapse organization); GO:0007494(biological_process:midgut development); GO:0048145(biological_process:regulation of fibroblast proliferation); GO:0031016(biological_process:pancreas development); GO:0060484(biological_process:lung-associated mesenchyme development); GO:0034750(cellular_component:Scrib-APC-beta-catenin complex); GO:1904796(biological_process:regulation of core promoter binding); GO:0030018(cellular_component:Z disc); GO:1904793(biological_process:regulation of euchromatin binding); GO:0001702(biological_process:gastrulation with mouth forming second); GO:0045177(cellular_component:apical part of cell); GO:0001701(biological_process:in utero embryonic development); GO:0070602(biological_process:regulation of centromeric sister chromatid cohesion); GO:0044212(molecular_function:transcription regulatory region DNA binding); GO:0043161(biological_process:proteasome-mediated ubiquitin-dependent protein catabolic process); GO:0001708(biological_process:cell fate specification); GO:0060440(biological_process:trachea formation); GO:0070369(cellular_component:beta-catenin-TCF7L2 complex); GO:0045743(biological_process:positive regulation of fibroblast growth factor receptor signaling pathway); GO:0032403(molecular_function:protein complex binding); GO:0003690(molecular_function:double-stranded DNA binding); GO:0045976(biological_process:negative regulation of mitotic cell cycle, embryonic); GO:0008285(biological_process:negative regulation of cell proliferation); GO:0005719(cellular_component:nuclear euchromatin); GO:0016328(cellular_component:lateral plasma membrane); GO:0031528(cellular_component:microvillus membrane); GO:0016323(cellular_component:basolateral plasma membrane); GO:0060742(biological_process:epithelial cell differentiation involved in prostate gland development); GO:0001102(molecular_function:RNA polymerase II activating transcription factor binding); GO:0001658(biological_process:branching involved in ureteric bud morphogenesis); GO:0007403(biological_process:glial cell fate determination); GO:0045453(biological_process:bone resorption); GO:0090279(biological_process:regulation of calcium ion import); GO:0001711(biological_process:endodermal cell fate commitment); GO:1990909(cellular_component:Wnt signalosome); GO:0051091(biological_process:positive regulation of sequence-specific DNA binding transcription factor activity); GO:0045294(molecular_function:alpha-catenin binding); GO:0045296(molecular_function:cadherin binding); GO:0045944(biological_process:positive regulation of transcription from RNA polymerase II promoter); GO:0071542(biological_process:dopaminergic neuron differentiation); GO:0001764(biological_process:neuron migration); GO:0033234(biological_process:negative regulation of protein sumoylation); GO:0048617(biological_process:embryonic foregut morphogenesis); GO:0061324(biological_process:canonical Wnt signaling pathway involved in positive regulation of cardiac outflow tract cell proliferation); GO:0034333(biological_process:adherens junction assembly); GO:0045445(biological_process:myoblast differentiation); GO:0051145(biological_process:smooth muscle cell differentiation); GO:0045202(cellular_component:synapse); GO:0004871(molecular_function:signal transducer activity); GO:0072079(biological_process:nephron tubule formation); GO:0051149(biological_process:positive regulation of muscle cell differentiation); GO:0002089(biological_process:lens morphogenesis in camera-type eye); GO:0070491(molecular_function:repressing transcription factor binding); GO:0032355(biological_process:response to estradiol); GO:0070062(cellular_component:extracellular exosome); GO:0030521(biological_process:androgen receptor signaling pathway); GO:0005813(cellular_component:centrosome); GO:0036023(biological_process:embryonic skeletal limb joint morphogenesis); GO:0032212(biological_process:positive regulation of telomere maintenance via telomerase); GO:0045765(biological_process:regulation of angiogenesis); GO:0031069(biological_process:hair follicle morphogenesis); GO:0045603(biological_process:positive regulation of endothelial cell differentiation); GO:0070412(molecular_function:R-SMAD binding); GO:0061198(biological_process:fungiform papilla formation); GO:0048538(biological_process:thymus development); GO:0070411(molecular_function:I-SMAD binding); GO:0046686(biological_process:response to cadmium ion); GO:0010909(biological_process:positive regulation of heparan sulfate proteoglycan biosynthetic process); GO:0048599(biological_process:oocyte development); GO:0030997(biological_process:regulation of centriole-centriole cohesion); GO:0048660(biological_process:regulation of smooth muscle cell proliferation); GO:0030027(cellular_component:lamellipodium); GO:0035050(biological_process:embryonic heart tube development); GO:0035115(biological_process:embryonic forelimb morphogenesis); GO:0035116(biological_process:embryonic hindlimb morphogenesis); GO:1990314(biological_process:cellular response to insulin-like growth factor stimulus); GO:0035112(biological_process:genitalia morphogenesis); GO:0007268(biological_process:chemical synaptic transmission); GO:0043627(biological_process:response to estrogen); GO:0051571(biological_process:positive regulation of histone H3-K4 methylation); GO:0022009(biological_process:central nervous system vasculogenesis); GO:0044334(biological_process:canonical Wnt signaling pathway involved in positive regulation of epithelial to mesenchymal transition); GO:0044336(biological_process:canonical Wnt signaling pathway involved in negative regulation of apoptotic process); GO:0050998(molecular_function:nitric-oxide synthase binding); GO:0042475(biological_process:odontogenesis of dentin-containing tooth); GO:0032993(cellular_component:protein-DNA complex); GO:0007398(biological_process:ectoderm development); GO:0003700(molecular_function:transcription factor activity, sequence-specific DNA binding); GO:0043198(cellular_component:dendritic shaft); GO:0030539(biological_process:male genitalia development); GO:0030901(biological_process:midbrain development); GO:0030902(biological_process:hindbrain development); GO:0045671(biological_process:negative regulation of osteoclast differentiation); GO:0072182(biological_process:regulation of nephron tubule epithelial cell differentiation); GO:1990791(biological_process:dorsal root ganglion development)"	cytoplasmic	gi|4503131|ref|NP_001895.1|( catenin beta-1 [Homo sapiens])	
A0A2R8Y5S7	0.8898	0.8912	0.9787	1.001573387	0.002268134	no change	no	-0.009350412	Lz_ssc|ZCDZ	Radixin OS=Homo sapiens OX=9606 GN=RDX PE=4 SV=1				K08007;K18027;K16684;K05763;K05762	"MSN;NF2;PTPN3, PTPH1;RDX;VIL2"	hsa04971(Gastric acid secretion); hsa05130(Pathogenic Escherichia coli infection); hsa05205(Proteoglycans in cancer); hsa05206(MicroRNAs in cancer); hsa04530(Tight junction); hsa04670(Leukocyte transendothelial migration); hsa04390(Hippo signaling pathway); hsa04392(Hippo signaling pathway -multiple species); hsa05162(Measles); hsa04810(Regulation of actin cytoskeleton)	PF00769.16(ERM:Ezrin/radixin/moesin family); PF09380.7(FERM_C:FERM C-terminal PH-like domain); PF00373.15(FERM_M:FERM central domain); PF09379.7(FERM_N:FERM N-terminal domain)	GO:0034111(biological_process:negative regulation of homotypic cell-cell adhesion); GO:0030033(biological_process:microvillus assembly); GO:0019898(cellular_component:extrinsic component of membrane); GO:0030175(cellular_component:filopodium); GO:0005902(cellular_component:microvillus); GO:0010628(biological_process:positive regulation of gene expression); GO:1903392(biological_process:negative regulation of adherens junction organization); GO:0005925(cellular_component:focal adhesion); GO:0061028(biological_process:establishment of endothelial barrier); GO:0032231(biological_process:regulation of actin filament bundle assembly); GO:0001726(cellular_component:ruffle); GO:0045176(biological_process:apical protein localization); GO:0005615(cellular_component:extracellular space); GO:0097067(biological_process:cellular response to thyroid hormone stimulus); GO:0043209(cellular_component:myelin sheath); GO:1900027(biological_process:regulation of ruffle assembly); GO:0090002(biological_process:establishment of protein localization to plasma membrane); GO:0003779(molecular_function:actin binding); GO:0030027(cellular_component:lamellipodium); GO:1902115(biological_process:regulation of organelle assembly); GO:0051693(biological_process:actin filament capping); GO:2000643(biological_process:positive regulation of early endosome to late endosome transport); GO:1900087(biological_process:positive regulation of G1/S transition of mitotic cell cycle); GO:1903364(biological_process:positive regulation of cellular protein catabolic process); GO:0032420(cellular_component:stereocilium); GO:0030335(biological_process:positive regulation of cell migration); GO:0051018(molecular_function:protein kinase A binding); GO:0016324(cellular_component:apical plasma membrane); GO:0051117(molecular_function:ATPase binding); GO:0044822(molecular_function:poly(A) RNA binding); GO:0034260(biological_process:negative regulation of GTPase activity); GO:0032154(cellular_component:cleavage furrow); GO:0008360(biological_process:regulation of cell shape); GO:0032487(biological_process:regulation of Rap protein signal transduction); GO:0019904(molecular_function:protein domain specific binding); GO:0070062(cellular_component:extracellular exosome); GO:0045792(biological_process:negative regulation of cell size); GO:0030864(cellular_component:cortical actin cytoskeleton); GO:0010737(biological_process:protein kinase A signaling); GO:0042803(molecular_function:protein homodimerization activity); GO:1902966(biological_process:positive regulation of protein localization to early endosome)	cytoplasmic	gi|4506467|ref|NP_002897.1|( radixin isoform 2 [Homo sapiens])	
A0A2R8Y5Y7	0.9558	0.9442	0.849	0.98786357	-0.017616285	no change	no	-0.07109231	Lz_ssc|ZCDZ	60S ribosomal protein L9 OS=Homo sapiens OX=9606 GN=RPL9 PE=4 SV=1		"COG0097(J:Translation, ribosomal structure and biogenesis )"	"COG0097(This protein binds to the 23S rRNA, and is important in its secondary structure. It is located near the subunit interface in the base of the L7 L12 stalk, and near the tRNA binding site of the peptidyltransferase center (By similarity))"	K02940	"RP-L9e, RPL9"	hsa03010(Ribosome)	PF00347.20(Ribosomal_L6:Ribosomal protein L6)	"GO:0005730(cellular_component:nucleolus); GO:0000184(biological_process:nuclear-transcribed mRNA catabolic process, nonsense-mediated decay); GO:0022625(cellular_component:cytosolic large ribosomal subunit); GO:0016020(cellular_component:membrane); GO:0006614(biological_process:SRP-dependent cotranslational protein targeting to membrane); GO:0019843(molecular_function:rRNA binding); GO:0003735(molecular_function:structural constituent of ribosome); GO:0019083(biological_process:viral transcription); GO:0006364(biological_process:rRNA processing); GO:0005515(molecular_function:protein binding); GO:0002181(biological_process:cytoplasmic translation); GO:0005925(cellular_component:focal adhesion); GO:0006413(biological_process:translational initiation)"	peroxisomal	gi|795152927|ref|XP_011838939.1|( PREDICTED: 60S ribosomal protein L9 isoform X1 [Mandrillus leucophaeus])	
A0A2R8Y6Y7	1.181	1.063	0.1838	0.900084674	-0.151867368	no change	no	-0.735654493	Lz_ssc|ZCDZ	"Succinate--CoA ligase [ADP-forming] subunit beta, mitochondrial OS=Homo sapiens OX=9606 GN=SUCLA2 PE=4 SV=1"		COG0045(C:Energy production and conversion )	COG0045(Succinyl-CoA synthetase subunit beta)	K01900	LSC2	hsa01200(Carbon metabolism); hsa00640(Propanoate metabolism); hsa00020(Citrate cycle (TCA cycle))	PF08442.7(ATP-grasp_2:ATP-grasp domain); PF00549.16(Ligase_CoA:CoA-ligase); PF13549.3(ATP-grasp_5:ATP-grasp domain)	GO:0070062(cellular_component:extracellular exosome); GO:0043209(cellular_component:myelin sheath); GO:0006781(biological_process:succinyl-CoA pathway); GO:0006105(biological_process:succinate metabolic process); GO:0006099(biological_process:tricarboxylic acid cycle); GO:0005515(molecular_function:protein binding); GO:0005759(cellular_component:mitochondrial matrix); GO:0004775(molecular_function:succinate-CoA ligase (ADP-forming) activity); GO:0046872(molecular_function:metal ion binding); GO:0005524(molecular_function:ATP binding)	mitochondrial	"gi|11321583|ref|NP_003841.1|( succinyl-CoA ligase [ADP-forming] subunit beta, mitochondrial precursor [Homo sapiens])"	
A0A2R8Y7X9	1.224	1.176	0.8535	0.960784314	-0.057715498	no change	no	-0.068796475	Lz_ssc|ZCDZ	Uncharacterized protein OS=Homo sapiens OX=9606 PE=4 SV=1		COG1018(C:Energy production and conversion )	"COG1018(Is involved in NO detoxification in an aerobic process, termed nitric oxide dioxygenase (NOD) reaction that utilizes O(2) and NAD(P)H to convert NO to nitrate, which protects the bacterium from various noxious nitrogen compounds. Therefore, plays a central role in the inducible response to nitrosative stress (By similarity))"	K13825;K13824;K16151;K13823	HBE;HBD;HBG;HBB	hsa05143(African trypanosomiasis); hsa05144(Malaria)	PF00042.19(Globin:Globin)	GO:0005344(molecular_function:oxygen transporter activity); GO:0019825(molecular_function:oxygen binding); GO:0020037(molecular_function:heme binding); GO:0000122(biological_process:negative regulation of transcription from RNA polymerase II promoter); GO:0007596(biological_process:blood coagulation); GO:0072562(cellular_component:blood microparticle); GO:0005833(cellular_component:hemoglobin complex); GO:0005515(molecular_function:protein binding); GO:0005506(molecular_function:iron ion binding); GO:0015671(biological_process:oxygen transport)	cytoplasmic	gi|209447032|ref|NP_001129303.1|( hemoglobin subunit gamma-2 [Pan troglodytes])	
A0A2R8Y891	1.082	0.9165	0.1936	0.847042514	-0.239493713	no change	no	-0.713094647	Lz_ssc|ZCDZ	"ATP-dependent 6-phosphofructokinase, muscle type OS=Homo sapiens OX=9606 GN=PFKM PE=4 SV=1"		COG0205(G:Carbohydrate transport and metabolism )	COG0205(phosphohexokinase)	K00850	"pfkA, PFK"	hsa01200(Carbon metabolism); hsa00030(Pentose phosphate pathway); hsa05230(Central carbon metabolism in cancer); hsa00052(Galactose metabolism); hsa00051(Fructose and mannose metabolism); hsa01230(Biosynthesis of amino acids); hsa00010(Glycolysis / Gluconeogenesis); hsa04152(AMPK signaling pathway); hsa03018(RNA degradation)	PF00365.17(PFK:Phosphofructokinase)	GO:0051259(biological_process:protein oligomerization); GO:0005945(cellular_component:6-phosphofructokinase complex); GO:0008022(molecular_function:protein C-terminus binding); GO:0042593(biological_process:glucose homeostasis); GO:0032024(biological_process:positive regulation of insulin secretion); GO:0070062(cellular_component:extracellular exosome); GO:0097228(cellular_component:sperm principal piece); GO:0070061(molecular_function:fructose binding); GO:0005980(biological_process:glycogen catabolic process); GO:0016324(cellular_component:apical plasma membrane); GO:0046716(biological_process:muscle cell cellular homeostasis); GO:0093001(biological_process:glycolysis from storage polysaccharide through glucose-1-phosphate); GO:0046835(biological_process:carbohydrate phosphorylation); GO:0019900(molecular_function:kinase binding); GO:0061621(biological_process:canonical glycolysis); GO:0005524(molecular_function:ATP binding); GO:0003872(molecular_function:6-phosphofructokinase activity); GO:0046872(molecular_function:metal ion binding); GO:0006002(biological_process:fructose 6-phosphate metabolic process); GO:0042803(molecular_function:protein homodimerization activity)	cytoplasmic	"gi|530400462|ref|XP_005269031.1|( PREDICTED: ATP-dependent 6-phosphofructokinase, muscle type isoform X1 [Homo sapiens])"	
A0A2R8YD14	0.887	0.921	0.6788	1.038331454	0.054267052	no change	no	-0.168258166	Lz_ssc|ZCDZ	40S ribosomal protein S24 OS=Homo sapiens OX=9606 GN=RPS24 PE=4 SV=1		"COG2004(J:Translation, ribosomal structure and biogenesis )"	COG2004(40S ribosomal protein S24)	K02974	"RP-S24e, RPS24"	hsa03010(Ribosome)	PF01282.16(Ribosomal_S24e:Ribosomal protein S24e)	"GO:0034101(biological_process:erythrocyte homeostasis); GO:0000184(biological_process:nuclear-transcribed mRNA catabolic process, nonsense-mediated decay); GO:0022627(cellular_component:cytosolic small ribosomal subunit); GO:0044822(molecular_function:poly(A) RNA binding); GO:0016020(cellular_component:membrane); GO:0006614(biological_process:SRP-dependent cotranslational protein targeting to membrane); GO:0000166(molecular_function:nucleotide binding); GO:0005654(cellular_component:nucleoplasm); GO:0000462(biological_process:maturation of SSU-rRNA from tricistronic rRNA transcript (SSU-rRNA, 5.8S rRNA, LSU-rRNA)); GO:0003735(molecular_function:structural constituent of ribosome); GO:0019083(biological_process:viral transcription); GO:0031369(molecular_function:translation initiation factor binding); GO:0006413(biological_process:translational initiation)"	cytoplasmic	"gi|119575009|gb|EAW54624.1|( ribosomal protein S24, isoform CRA_g [Homo sapiens])"	
A0A2R8YEH1	1.739	1.514	0.4753	0.870615296	-0.199892727	no change	no	-0.323032186	Lz_ssc|ZCDZ	Ammonium transporter Rh type A OS=Homo sapiens OX=9606 GN=RHAG PE=4 SV=1				K06579;K06580	"SLC42A, RHAG, RHBG, RHCG, CD241;RH, CD240"		PF00909.18(Ammonium_transp:Ammonium Transporter Family)	GO:0035378(biological_process:carbon dioxide transmembrane transport); GO:0035379(molecular_function:carbon dioxide transmembrane transporter activity); GO:0015701(biological_process:bicarbonate transport); GO:0019740(biological_process:nitrogen utilization); GO:0008519(molecular_function:ammonium transmembrane transporter activity); GO:0006873(biological_process:cellular ion homeostasis); GO:0072488(biological_process:ammonium transmembrane transport); GO:0060586(biological_process:multicellular organismal iron ion homeostasis); GO:0015695(biological_process:organic cation transport); GO:0048821(biological_process:erythrocyte development); GO:0005887(cellular_component:integral component of plasma membrane); GO:0030506(molecular_function:ankyrin binding)	ER	gi|821031856|ref|XP_012366002.1|( PREDICTED: ammonium transporter Rh type A isoform X1 [Nomascus leucogenys])	
A0A2R8YEK3	0.9932	1.069	0.4615	1.076318969	0.106105686	no change	no	-0.335828295	Lz_ssc|ZCDZ	Peripheral plasma membrane protein CASK OS=Homo sapiens OX=9606 GN=CASK PE=4 SV=1		COG0194(F:Nucleotide transport and metabolism )	"COG0194(Essential for recycling GMP and indirectly, cGMP (By similarity))"	K04515;K06103;K06091	"MPP5, PALS1;CAMK2;CASK"	hsa04020(Calcium signaling pathway); hsa04024(cAMP signaling pathway); hsa04530(Tight junction); hsa04720(Long-term potentiation); hsa04722(Neurotrophin signaling pathway); hsa04725(Cholinergic synapse); hsa04740(Olfactory transduction); hsa04066(HIF-1 signaling pathway); hsa04728(Dopaminergic synapse); hsa04925(Aldosterone synthesis and secretion); hsa04922(Glucagon signaling pathway); hsa04921(Oxytocin signaling pathway); hsa04390(Hippo signaling pathway); hsa04310(Wnt signaling pathway); hsa05214(Glioma); hsa05205(Proteoglycans in cancer); hsa04114(Oocyte meiosis); hsa04912(GnRH signaling pathway); hsa04911(Insulin secretion); hsa04916(Melanogenesis); hsa04012(ErbB signaling pathway); hsa04360(Axon guidance); hsa04713(Circadian entrainment); hsa04971(Gastric acid secretion); hsa05031(Amphetamine addiction); hsa05152(Tuberculosis); hsa04750(Inflammatory mediator regulation of TRP channels); hsa04261(Adrenergic signaling in cardiomyocytes)	PF00069.22(Pkinase:Protein kinase domain); PF00625.18(Guanylate_kin:Guanylate kinase); PF07714.14(Pkinase_Tyr:Protein tyrosine kinase); PF02828.13(L27:L27 domain); PF00595.21(PDZ:PDZ domain (Also known as DHR or GLGF)); PF07653.14(SH3_2:Variant SH3 domain); PF00018.25(SH3_1:SH3 domain)	GO:0015629(cellular_component:actin cytoskeleton); GO:0046710(biological_process:GDP metabolic process); GO:0061045(biological_process:negative regulation of wound healing); GO:0005925(cellular_component:focal adhesion); GO:0031982(cellular_component:vesicle); GO:0005730(cellular_component:nucleolus); GO:0090280(biological_process:positive regulation of calcium ion import); GO:0090288(biological_process:negative regulation of cellular response to growth factor stimulus); GO:0004674(molecular_function:protein serine/threonine kinase activity); GO:0005652(cellular_component:nuclear lamina); GO:0007269(biological_process:neurotransmitter secretion); GO:0016363(cellular_component:nuclear matrix); GO:0005524(molecular_function:ATP binding); GO:0006468(biological_process:protein phosphorylation); GO:0042043(molecular_function:neurexin family protein binding); GO:0046037(biological_process:GMP metabolic process); GO:0004385(molecular_function:guanylate kinase activity); GO:0016323(cellular_component:basolateral plasma membrane); GO:0005911(cellular_component:cell-cell junction); GO:0010839(biological_process:negative regulation of keratinocyte proliferation); GO:0005604(cellular_component:basement membrane); GO:0042734(cellular_component:presynaptic membrane); GO:0060170(cellular_component:ciliary membrane); GO:0001953(biological_process:negative regulation of cell-matrix adhesion); GO:0045944(biological_process:positive regulation of transcription from RNA polymerase II promoter); GO:0005516(molecular_function:calmodulin binding); GO:0005829(cellular_component:cytosol)	cytoplasmic	gi|512975974|ref|XP_004850057.1|( PREDICTED: peripheral plasma membrane protein CASK isoform X2 [Heterocephalus glaber])	
A0MZ66	1.093	1.009	0.2808	0.923147301	-0.115367227	no change	no	-0.551602897	Lz_ssc|ZCDZ	Shootin-1 OS=Homo sapiens OX=9606 GN=SHTN1 PE=1 SV=4								"GO:0019894(molecular_function:kinesin binding); GO:0061573(biological_process:actin filament bundle retrograde transport); GO:0038007(biological_process:netrin-activated signaling pathway); GO:0030426(cellular_component:growth cone); GO:0030424(cellular_component:axon); GO:0030175(cellular_component:filopodium); GO:0060327(biological_process:cytoplasmic actin-based contraction involved in cell motility); GO:0005874(cellular_component:microtubule); GO:0005875(cellular_component:microtubule associated complex); GO:0061163(biological_process:endoplasmic reticulum polarization); GO:0005737(cellular_component:cytoplasm); GO:0042995(cellular_component:cell projection); GO:0043204(cellular_component:perikaryon); GO:2000114(biological_process:regulation of establishment of cell polarity); GO:0007275(biological_process:multicellular organism development); GO:2001222(biological_process:regulation of neuron migration); GO:0048471(cellular_component:perinuclear region of cytoplasm); GO:2001224(biological_process:positive regulation of neuron migration); GO:0006930(biological_process:substrate-dependent cell migration, cell extension); GO:0005856(cellular_component:cytoskeleton); GO:0015630(cellular_component:microtubule cytoskeleton); GO:0030027(cellular_component:lamellipodium); GO:0031252(cellular_component:cell leading edge); GO:0044295(cellular_component:axonal growth cone); GO:0051015(molecular_function:actin filament binding); GO:0007409(biological_process:axonogenesis); GO:0007265(biological_process:Ras protein signal transduction); GO:0032488(biological_process:Cdc42 protein signal transduction); GO:0045773(biological_process:positive regulation of axon extension); GO:0045296(molecular_function:cadherin binding); GO:0048812(biological_process:neuron projection morphogenesis); GO:0005515(molecular_function:protein binding)"	cytoplasmic	gi|187761324|ref|NP_001120683.1|( shootin-1 isoform a [Homo sapiens])	
A1L0T0	1.059	1.022	0.4957	0.965061379	-0.051307393	no change	no	-0.304781081	Lz_ssc|ZCDZ	Acetolactate synthase-like protein OS=Homo sapiens OX=9606 GN=ILVBL PE=1 SV=2		COG0028(E:Amino acid transport and metabolism )	COG0028(acetolactate synthase)	K12261;K11259	ILVBL;HACL1	hsa04146(Peroxisome)	"PF02776.15(TPP_enzyme_N:Thiamine pyrophosphate enzyme, N-terminal TPP binding domain); PF02775.18(TPP_enzyme_C:Thiamine pyrophosphate enzyme, C-terminal TPP binding domain); PF00205.19(TPP_enzyme_M:Thiamine pyrophosphate enzyme, central domain)"	GO:0016020(cellular_component:membrane); GO:0035253(cellular_component:ciliary rootlet); GO:0016021(cellular_component:integral component of membrane); GO:0000287(molecular_function:magnesium ion binding); GO:0007098(biological_process:centrosome cycle); GO:0003824(molecular_function:catalytic activity); GO:0016740(molecular_function:transferase activity); GO:0008150(biological_process:biological_process); GO:0030976(molecular_function:thiamine pyrophosphate binding); GO:0005515(molecular_function:protein binding); GO:0003674(molecular_function:molecular_function); GO:0046872(molecular_function:metal ion binding)	ER	gi|21361361|ref|NP_006835.2|( acetolactate synthase-like protein [Homo sapiens])	
A1L4H1	1.04	0.9702	0.4606	0.932884615	-0.100229444	no change	no	-0.336676066	Lz_ssc|ZCDZ	Soluble scavenger receptor cysteine-rich domain-containing protein SSC5D OS=Homo sapiens OX=9606 GN=SSC5D PE=1 SV=3				K06545;K13912	DMBT1;CD163	hsa04970(Salivary secretion)	PF00530.15(SRCR:Scavenger receptor cysteine-rich domain); PF15494.3(SRCR_2:Scavenger receptor cysteine-rich domain)	GO:0006898(biological_process:receptor-mediated endocytosis); GO:0050840(molecular_function:extracellular matrix binding); GO:0031012(cellular_component:extracellular matrix); GO:0004838(molecular_function:L-tyrosine:2-oxoglutarate aminotransferase activity); GO:0030170(molecular_function:pyridoxal phosphate binding); GO:0050829(biological_process:defense response to Gram-negative bacterium); GO:0007275(biological_process:multicellular organism development); GO:0005737(cellular_component:cytoplasm); GO:0005615(cellular_component:extracellular space); GO:0016020(cellular_component:membrane); GO:0045087(biological_process:innate immune response); GO:0001968(molecular_function:fibronectin binding); GO:2000482(biological_process:regulation of interleukin-8 secretion); GO:2000483(biological_process:negative regulation of interleukin-8 secretion); GO:0006952(biological_process:defense response); GO:0009058(biological_process:biosynthetic process); GO:0009074(biological_process:aromatic amino acid family catabolic process); GO:0043236(molecular_function:laminin binding); GO:0005044(molecular_function:scavenger receptor activity); GO:0042494(biological_process:detection of bacterial lipoprotein); GO:0050830(biological_process:defense response to Gram-positive bacterium); GO:0005622(cellular_component:intracellular); GO:0002376(biological_process:immune system process); GO:0005576(cellular_component:extracellular region); GO:0005515(molecular_function:protein binding)	extracellular	gi|222352122|ref|NP_001138422.1|( soluble scavenger receptor cysteine-rich domain-containing protein SSC5D isoform 1 precursor [Homo sapiens])	
A1X283	1.026	1.038	0.9293	1.011695906	0.016775713	no change	no	-0.031844063	Lz_ssc|ZCDZ	SH3 and PX domain-containing protein 2B OS=Homo sapiens OX=9606 GN=SH3PXD2B PE=1 SV=3				K08011;K00923;K20045	"ITSN;PIK3C2;NCF1, P47PHOX"	hsa00562(Inositol phosphate metabolism); hsa05418(Fluid shear stress and atherosclerosis); hsa04070(Phosphatidylinositol signaling system); hsa05140(Leishmaniasis); hsa04670(Leukocyte transendothelial migration); hsa04145(Phagosome); hsa04666(Fc gamma R-mediated phagocytosis); hsa04380(Osteoclast differentiation); hsa04062(Chemokine signaling pathway)	PF00018.25(SH3_1:SH3 domain); PF14604.3(SH3_9:Variant SH3 domain); PF07653.14(SH3_2:Variant SH3 domain); PF00787.21(PX:PX domain); PF08239.8(SH3_3:Bacterial SH3 domain)	"GO:0004129(molecular_function:cytochrome-c oxidase activity); GO:0042995(cellular_component:cell projection); GO:0070273(molecular_function:phosphatidylinositol-4-phosphate binding); GO:0030154(biological_process:cell differentiation); GO:0016176(molecular_function:superoxide-generating NADPH oxidase activator activity); GO:0001501(biological_process:skeletal system development); GO:0009060(biological_process:aerobic respiration); GO:0006801(biological_process:superoxide metabolic process); GO:0060612(biological_process:adipose tissue development); GO:0043085(biological_process:positive regulation of catalytic activity); GO:0005737(cellular_component:cytoplasm); GO:0071800(biological_process:podosome assembly); GO:0002102(cellular_component:podosome); GO:0020037(molecular_function:heme binding); GO:0010314(molecular_function:phosphatidylinositol-5-phosphate binding); GO:0051496(biological_process:positive regulation of stress fiber assembly); GO:0016021(cellular_component:integral component of membrane); GO:0045600(biological_process:positive regulation of fat cell differentiation); GO:0030054(cellular_component:cell junction); GO:0005506(molecular_function:iron ion binding); GO:0022617(biological_process:extracellular matrix disassembly); GO:1904179(biological_process:positive regulation of adipose tissue development); GO:0006119(biological_process:oxidative phosphorylation); GO:0048705(biological_process:skeletal system morphogenesis); GO:0042169(molecular_function:SH2 domain binding); GO:0060378(biological_process:regulation of brood size); GO:1904888(biological_process:cranial skeletal system development); GO:0001654(biological_process:eye development); GO:0072657(biological_process:protein localization to membrane); GO:0060348(biological_process:bone development); GO:0055114(biological_process:oxidation-reduction process); GO:0080025(molecular_function:phosphatidylinositol-3,5-bisphosphate binding); GO:0007507(biological_process:heart development); GO:0035091(molecular_function:phosphatidylinositol binding); GO:0040018(biological_process:positive regulation of multicellular organism growth); GO:0032266(molecular_function:phosphatidylinositol-3-phosphate binding); GO:0005743(cellular_component:mitochondrial inner membrane); GO:0002051(biological_process:osteoblast fate commitment); GO:0010628(biological_process:positive regulation of gene expression); GO:0005515(molecular_function:protein binding); GO:0070469(cellular_component:respiratory chain)"	cytoplasmic	gi|63055059|ref|NP_001017995.1|( SH3 and PX domain-containing protein 2B isoform a [Homo sapiens])	
A2A274	1.031	1.029	0.961	0.998060136	-0.00280135	no change	no	-0.017276612	Lz_ssc|ZCDZ	"Aconitate hydratase, mitochondrial OS=Homo sapiens OX=9606 GN=ACO2 PE=1 SV=1"		COG1048(C:Energy production and conversion )	COG1048(aconitate hydratase)	K01681	"ACO, acnA"	hsa01230(Biosynthesis of amino acids); hsa01200(Carbon metabolism); hsa00630(Glyoxylate and dicarboxylate metabolism); hsa01210(2-Oxocarboxylic acid metabolism); hsa00020(Citrate cycle (TCA cycle))	PF00330.17(Aconitase:Aconitase family (aconitate hydratase)); PF00694.16(Aconitase_C:Aconitase C-terminal domain)	"GO:0051538(molecular_function:3 iron, 4 sulfur cluster binding); GO:0051539(molecular_function:4 iron, 4 sulfur cluster binding); GO:0043209(cellular_component:myelin sheath); GO:0005634(cellular_component:nucleus); GO:0006099(biological_process:tricarboxylic acid cycle); GO:0008152(biological_process:metabolic process); GO:0006102(biological_process:isocitrate metabolic process); GO:0005759(cellular_component:mitochondrial matrix); GO:0003994(molecular_function:aconitate hydratase activity); GO:0005506(molecular_function:iron ion binding)"	cytoplasmic	"gi|4501867|ref|NP_001089.1|( aconitate hydratase, mitochondrial precursor [Homo sapiens])"	
A5YKK6	1.001	0.9475	0.6493	0.946553447	-0.079244126	no change	no	-0.187554597	Lz_ssc|ZCDZ	CCR4-NOT transcription complex subunit 1 OS=Homo sapiens OX=9606 GN=CNOT1 PE=1 SV=2		COG5103(K:Transcription )	"COG5103(Ccr4-NOT transcription complex, subunit)"	K12604	"CNOT1, NOT1"	hsa03018(RNA degradation)	"PF04054.12(Not1:CCR4-Not complex component, Not1); PF16415.2(CNOT1_CAF1_bind:CCR4-NOT transcription complex subunit 1 CAF1-binding domain); PF16417.2(CNOT1_TTP_bind:CCR4-NOT transcription complex subunit 1 TTP binding domain); PF12842.4(DUF3819:Domain of unknown function (DUF3819)); PF16418.2(CNOT1_HEAT:CCR4-NOT transcription complex subunit 1 HEAT repeat)"	"GO:0030014(cellular_component:CCR4-NOT complex); GO:0030015(cellular_component:CCR4-NOT core complex); GO:0032947(molecular_function:protein complex scaffold); GO:0007275(biological_process:multicellular organism development); GO:0048387(biological_process:negative regulation of retinoic acid receptor signaling pathway); GO:0005737(cellular_component:cytoplasm); GO:0005778(cellular_component:peroxisomal membrane); GO:0005615(cellular_component:extracellular space); GO:0000122(biological_process:negative regulation of transcription from RNA polymerase II promoter); GO:0005634(cellular_component:nucleus); GO:0016020(cellular_component:membrane); GO:1900153(biological_process:positive regulation of nuclear-transcribed mRNA catabolic process, deadenylation-dependent decay); GO:2000036(biological_process:regulation of stem cell population maintenance); GO:0006351(biological_process:transcription, DNA-templated); GO:0033147(biological_process:negative regulation of intracellular estrogen receptor signaling pathway); GO:0030331(molecular_function:estrogen receptor binding); GO:0010606(biological_process:positive regulation of cytoplasmic mRNA processing body assembly); GO:0044822(molecular_function:poly(A) RNA binding); GO:0061014(biological_process:positive regulation of mRNA catabolic process); GO:0006417(biological_process:regulation of translation); GO:0060213(biological_process:positive regulation of nuclear-transcribed mRNA poly(A) tail shortening); GO:0006977(biological_process:DNA damage response, signal transduction by p53 class mediator resulting in cell cycle arrest); GO:0019904(molecular_function:protein domain specific binding); GO:0000289(biological_process:nuclear-transcribed mRNA poly(A) tail shortening); GO:0090503(biological_process:RNA phosphodiester bond hydrolysis, exonucleolytic); GO:0035195(biological_process:gene silencing by miRNA); GO:0005829(cellular_component:cytosol); GO:0004535(molecular_function:poly(A)-specific ribonuclease activity); GO:0000932(cellular_component:cytoplasmic mRNA processing body); GO:0006355(biological_process:regulation of transcription, DNA-templated); GO:0070016(molecular_function:armadillo repeat domain binding); GO:0003723(molecular_function:RNA binding); GO:0005515(molecular_function:protein binding); GO:0017148(biological_process:negative regulation of translation); GO:0042974(molecular_function:retinoic acid receptor binding); GO:0031047(biological_process:gene silencing by RNA)"	cytoplasmic	gi|42716275|ref|NP_057368.3|( CCR4-NOT transcription complex subunit 1 isoform a [Homo sapiens])	
A6NFX8	1.04	0.9855	0.4642	0.947596154	-0.077655752	no change	no	-0.333294864	Lz_ssc|ZCDZ	ADP-sugar pyrophosphatase OS=Homo sapiens OX=9606 GN=NUDT5 PE=1 SV=1		"COG0494(L:Replication, recombination and repair )"	COG0494(NUDiX hydrolase)	K13987	NUDT5	hsa00230(Purine metabolism)	PF00293.25(NUDIX:NUDIX domain)	GO:0016787(molecular_function:hydrolase activity); GO:0000287(molecular_function:magnesium ion binding); GO:0030515(molecular_function:snoRNA binding); GO:0070062(cellular_component:extracellular exosome); GO:0019144(molecular_function:ADP-sugar diphosphatase activity); GO:0016021(cellular_component:integral component of membrane); GO:0006810(biological_process:transport); GO:0017110(molecular_function:nucleoside-diphosphatase activity); GO:0047631(molecular_function:ADP-ribose diphosphatase activity); GO:0009191(biological_process:ribonucleoside diphosphate catabolic process); GO:0050072(molecular_function:m7G(5')pppN diphosphatase activity); GO:0019303(biological_process:D-ribose catabolic process); GO:0009117(biological_process:nucleotide metabolic process); GO:0034656(biological_process:nucleobase-containing small molecule catabolic process); GO:0005634(cellular_component:nucleus); GO:0005829(cellular_component:cytosol)	cytoplasmic	gi|820999949|ref|XP_012354892.1|( PREDICTED: ADP-sugar pyrophosphatase isoform X1 [Nomascus leucogenys])	
A6NHL2	1.04	1.01	0.6397	0.971153846	-0.042228235	no change	no	-0.194023649	Lz_ssc|ZCDZ	Tubulin alpha chain-like 3 OS=Homo sapiens OX=9606 GN=TUBAL3 PE=1 SV=2		COG5023(Z:Cytoskeleton )	"COG5023(Tubulin is the major constituent of microtubules. It binds two moles of GTP, one at an exchangeable site on the beta chain and one at a non-exchangeable site on the alpha chain (By similarity))"	K07374	TUBA	hsa04530(Tight junction); hsa04210(Apoptosis); hsa05130(Pathogenic Escherichia coli infection); hsa04145(Phagosome); hsa04540(Gap junction)	"PF00091.22(Tubulin:Tubulin/FtsZ family, GTPase domain); PF03953.14(Tubulin_C:Tubulin C-terminal domain)"	"GO:0005737(cellular_component:cytoplasm); GO:0005856(cellular_component:cytoskeleton); GO:0005200(molecular_function:structural constituent of cytoskeleton); GO:0007010(biological_process:cytoskeleton organization); GO:0003924(molecular_function:GTPase activity); GO:0000398(biological_process:mRNA splicing, via spliceosome); GO:0000166(molecular_function:nucleotide binding); GO:0007017(biological_process:microtubule-based process); GO:0005874(cellular_component:microtubule); GO:0005681(cellular_component:spliceosomal complex); GO:0005525(molecular_function:GTP binding)"	cytoplasmic	gi|13376181|ref|NP_079079.1|( tubulin alpha chain-like 3 isoform 1 [Homo sapiens])	
A6NMH8	1.09	1.064	0.8524	0.976146789	-0.034829984	no change	no	-0.069356559	Lz_ssc|ZCDZ	Tetraspanin OS=Homo sapiens OX=9606 GN=CD81 PE=1 SV=1				K17353;K06460;K06508;K17349;K17354	"TSPAN2;CD9, TSPAN29;TSPAN8;CD81, TAPA1, TSPAN28;TSPAN18"	hsa04662(B cell receptor signaling pathway); hsa05160(Hepatitis C); hsa04640(Hematopoietic cell lineage); hsa05144(Malaria)	PF00335.17(Tetraspannin:Tetraspanin family)	GO:0046718(biological_process:viral entry into host cell); GO:0000187(biological_process:activation of MAPK activity); GO:1990459(molecular_function:transferrin receptor binding); GO:0007166(biological_process:cell surface receptor signaling pathway); GO:0005925(cellular_component:focal adhesion); GO:0070062(cellular_component:extracellular exosome); GO:0016021(cellular_component:integral component of membrane); GO:0016020(cellular_component:membrane); GO:0046813(biological_process:receptor-mediated virion attachment to host cell); GO:0009611(biological_process:response to wounding); GO:0043128(biological_process:positive regulation of 1-phosphatidylinositol 4-kinase activity); GO:0045944(biological_process:positive regulation of transcription from RNA polymerase II promoter); GO:0005525(molecular_function:GTP binding); GO:0030890(biological_process:positive regulation of B cell proliferation); GO:0016324(cellular_component:apical plasma membrane); GO:1904352(biological_process:positive regulation of protein catabolic process in the vacuole); GO:0061462(biological_process:protein localization to lysosome); GO:0001772(cellular_component:immunological synapse); GO:0005887(cellular_component:integral component of plasma membrane); GO:0050776(biological_process:regulation of immune response); GO:0031623(biological_process:receptor internalization); GO:0050731(biological_process:positive regulation of peptidyl-tyrosine phosphorylation); GO:0071404(biological_process:cellular response to low-density lipoprotein particle stimulus); GO:0031647(biological_process:regulation of protein stability); GO:2000145(biological_process:regulation of cell motility); GO:0040008(biological_process:regulation of growth); GO:0023026(molecular_function:MHC class II protein complex binding)	cytoplasmic	gi|332266268|ref|XP_003282135.1|( PREDICTED: CD81 antigen isoform X1 [Nomascus leucogenys])	
A6NMZ7	1.104	0.9635	0.1815	0.872735507	-0.1963836	no change	no	-0.741123371	Lz_ssc|ZCDZ	Collagen alpha-6(VI) chain OS=Homo sapiens OX=9606 GN=COL6A6 PE=1 SV=2				K06238	COL6A	hsa04974(Protein digestion and absorption); hsa04512(ECM-receptor interaction); hsa04510(Focal adhesion); hsa04151(PI3K-Akt signaling pathway)	PF00092.25(VWA:von Willebrand factor type A domain); PF13519.3(VWA_2:von Willebrand factor type A domain); PF01391.15(Collagen:Collagen triple helix repeat (20 copies))	GO:0004930(molecular_function:G-protein coupled receptor activity); GO:0005581(cellular_component:collagen trimer); GO:0016021(cellular_component:integral component of membrane); GO:0004984(molecular_function:olfactory receptor activity); GO:0030574(biological_process:collagen catabolic process); GO:0031012(cellular_component:extracellular matrix); GO:0004888(molecular_function:transmembrane signaling receptor activity); GO:0005576(cellular_component:extracellular region); GO:0050907(biological_process:detection of chemical stimulus involved in sensory perception); GO:0005886(cellular_component:plasma membrane); GO:0007155(biological_process:cell adhesion); GO:0007186(biological_process:G-protein coupled receptor signaling pathway); GO:0005578(cellular_component:proteinaceous extracellular matrix)	plasma membrane	gi|156616290|ref|NP_001096078.1|( collagen alpha-6(VI) chain precursor [Homo sapiens])	
A7XZE4	1.388	1.52	0.7895	1.095100865	0.131063756	no change	no	-0.102647866	Lz_ssc|ZCDZ	Beta tropomyosin isoform OS=Homo sapiens OX=9606 GN=TPM2 PE=2 SV=1				K10374;K09290;K10375;K10373	TPM4;TPM3;TPM2;TPM1	hsa04260(Cardiac muscle contraction); hsa05206(MicroRNAs in cancer); hsa05216(Thyroid cancer); hsa05200(Pathways in cancer); hsa05410(Hypertrophic cardiomyopathy (HCM)); hsa05414(Dilated cardiomyopathy); hsa04261(Adrenergic signaling in cardiomyocytes)	PF00261.17(Tropomyosin:Tropomyosin); PF12718.4(Tropomyosin_1:Tropomyosin like); PF16526.2(CLZ:C-terminal leucine zipper domain of cyclic nucleotide-gated channels); PF06009.9(Laminin_II:Laminin Domain II)	GO:0005856(cellular_component:cytoskeleton); GO:0005737(cellular_component:cytoplasm); GO:0043462(biological_process:regulation of ATPase activity); GO:0003779(molecular_function:actin binding)	cytoplasmic	gi|669033277|ref|NP_001288156.1|( tropomyosin beta chain isoform Tpm2.4 [Homo sapiens])	
A8K2U0	1.179	1.111	0.3108	0.942324003	-0.085704902	no change	no	-0.50751899	Lz_ssc|ZCDZ	Alpha-2-macroglobulin-like protein 1 OS=Homo sapiens OX=9606 GN=A2ML1 PE=1 SV=3				K03910	A2M	hsa04610(Complement and coagulation cascades)	PF07678.11(A2M_comp:A-macroglobulin complement component); PF00207.19(A2M:Alpha-2-macroglobulin family); PF07677.11(A2M_recep:A-macroglobulin receptor); PF07703.11(A2M_N_2:Alpha-2-macroglobulin family N-terminal region); PF01835.16(A2M_N:MG2 domain); PF10569.6(Thiol-ester_cl:Alpha-macro-globulin thiol-ester bond-forming region); PF05326.8(SVA:Seminal vesicle autoantigen (SVA))	GO:0004866(molecular_function:endopeptidase inhibitor activity); GO:0005615(cellular_component:extracellular space); GO:0052548(biological_process:regulation of endopeptidase activity); GO:0016021(cellular_component:integral component of membrane); GO:0005622(cellular_component:intracellular); GO:0004716(molecular_function:receptor signaling protein tyrosine kinase activity); GO:0004714(molecular_function:transmembrane receptor protein tyrosine kinase activity); GO:0005576(cellular_component:extracellular region); GO:0030414(molecular_function:peptidase inhibitor activity); GO:0004867(molecular_function:serine-type endopeptidase inhibitor activity); GO:0010951(biological_process:negative regulation of endopeptidase activity); GO:0007169(biological_process:transmembrane receptor protein tyrosine kinase signaling pathway); GO:0010466(biological_process:negative regulation of peptidase activity); GO:0005524(molecular_function:ATP binding); GO:0070062(cellular_component:extracellular exosome)	plasma membrane	gi|1034578177|ref|XP_016874359.1|( PREDICTED: alpha-2-macroglobulin-like protein 1 isoform X3 [Homo sapiens])	
A8K878	1.014	1.006	0.8798	0.992110454	-0.011427347	no change	no	-0.055616042	Lz_ssc|ZCDZ	Mesencephalic astrocyte-derived neurotrophic factor OS=Homo sapiens OX=9606 GN=MANF PE=1 SV=1							PF10208.6(Armet:Degradation arginine-rich protein for mis-folding)	GO:0006986(biological_process:response to unfolded protein); GO:0008083(molecular_function:growth factor activity); GO:0005615(cellular_component:extracellular space); GO:0005634(cellular_component:nucleus); GO:0016740(molecular_function:transferase activity); GO:0048471(cellular_component:perinuclear region of cytoplasm); GO:0044822(molecular_function:poly(A) RNA binding); GO:0005783(cellular_component:endoplasmic reticulum)	nuclear	gi|618857509|ref|NP_006001.4|( mesencephalic astrocyte-derived neurotrophic factor precursor [Homo sapiens])	
A8MWD9	1.012	0.9565	0.08046	0.945158103	-0.081372416	no change	no	-1.094419972	Lz_ssc|ZCDZ	Putative small nuclear ribonucleoprotein G-like protein 15 OS=Homo sapiens OX=9606 GN=SNRPGP15 PE=5 SV=2				K12626;K11099	"LSM7;SNRPG, SMG"	hsa03040(Spliceosome); hsa03018(RNA degradation)	PF01423.19(LSM:LSM domain)	"GO:0000245(biological_process:spliceosomal complex assembly); GO:0008334(biological_process:histone mRNA metabolic process); GO:0071004(cellular_component:U2-type prespliceosome); GO:0003677(molecular_function:DNA binding); GO:0034709(cellular_component:methylosome); GO:0000387(biological_process:spliceosomal snRNP assembly); GO:0043186(cellular_component:P granule); GO:0005732(cellular_component:small nucleolar ribonucleoprotein complex); GO:0005634(cellular_component:nucleus); GO:0005654(cellular_component:nucleoplasm); GO:0019013(cellular_component:viral nucleocapsid); GO:0006369(biological_process:termination of RNA polymerase II transcription); GO:0046872(molecular_function:metal ion binding); GO:0008380(biological_process:RNA splicing); GO:0006351(biological_process:transcription, DNA-templated); GO:0005515(molecular_function:protein binding); GO:0071011(cellular_component:precatalytic spliceosome); GO:0071013(cellular_component:catalytic step 2 spliceosome); GO:0044822(molecular_function:poly(A) RNA binding); GO:0051170(biological_process:nuclear import); GO:0034719(cellular_component:SMN-Sm protein complex); GO:0005829(cellular_component:cytosol); GO:0000398(biological_process:mRNA splicing, via spliceosome); GO:0006355(biological_process:regulation of transcription, DNA-templated); GO:0097526(cellular_component:spliceosomal tri-snRNP complex); GO:0003723(molecular_function:RNA binding); GO:0005689(cellular_component:U12-type spliceosomal complex); GO:0005687(cellular_component:U4 snRNP); GO:0005686(cellular_component:U2 snRNP); GO:0005685(cellular_component:U1 snRNP); GO:0005683(cellular_component:U7 snRNP); GO:0005682(cellular_component:U5 snRNP); GO:0005681(cellular_component:spliceosomal complex); GO:0006397(biological_process:mRNA processing)"	nuclear	gi|205829943|sp|A8MWD9.2|RUXGL_HUMAN(RUXGL_HUMAN RecName: Full=Putative small nuclear ribonucleoprotein G-like protein 15)	
A8MXP9	0.9858	0.9825	0.8784	0.996652465	-0.004837574	no change	no	-0.056307673	Lz_ssc|ZCDZ	Matrin-3 OS=Homo sapiens OX=9606 GN=MATR3 PE=1 SV=1				K13213;K13218;K14948	"PTBP1, PTB;MATR3;PTBP2, NPTB"		"PF00076.19(RRM_1:RNA recognition motif. (a.k.a. RRM, RBD, or RNP domain))"	GO:0003723(molecular_function:RNA binding); GO:0005634(cellular_component:nucleus); GO:0008270(molecular_function:zinc ion binding); GO:0003676(molecular_function:nucleic acid binding); GO:0005509(molecular_function:calcium ion binding)	nuclear	gi|675791854|ref|XP_008952824.1|( PREDICTED: matrin-3 isoform X1 [Pan paniscus])	
B0QY89	1.012	1.006	0.9206	0.994071146	-0.008578985	no change	no	-0.035929029	Lz_ssc|ZCDZ	Eukaryotic translation initiation factor 3 subunit L OS=Homo sapiens OX=9606 GN=EIF3L PE=1 SV=1				K15029	EIF3L		PF10255.6(Paf67:RNA polymerase I-associated factor PAF67)	GO:0001732(biological_process:formation of cytoplasmic translation initiation complex); GO:0005737(cellular_component:cytoplasm); GO:0005852(cellular_component:eukaryotic translation initiation factor 3 complex); GO:0016282(cellular_component:eukaryotic 43S preinitiation complex); GO:0016020(cellular_component:membrane); GO:0005654(cellular_component:nucleoplasm); GO:0002183(biological_process:cytoplasmic translational initiation); GO:0046872(molecular_function:metal ion binding); GO:0006446(biological_process:regulation of translational initiation); GO:0033290(cellular_component:eukaryotic 48S preinitiation complex); GO:0032456(biological_process:endocytic recycling); GO:0044822(molecular_function:poly(A) RNA binding); GO:0017137(molecular_function:Rab GTPase binding); GO:0001650(cellular_component:fibrillar center); GO:0075525(biological_process:viral translational termination-reinitiation); GO:0001731(biological_process:formation of translation preinitiation complex); GO:0005829(cellular_component:cytosol); GO:0005622(cellular_component:intracellular); GO:0005515(molecular_function:protein binding); GO:0006413(biological_process:translational initiation); GO:0006412(biological_process:translation); GO:0003743(molecular_function:translation initiation factor activity)	cytoplasmic	gi|47678403|emb|CAG30322.1|( dJ1014D13.1 [Homo sapiens])	
B0QYN7	1.068	1.022	0.5175	0.956928839	-0.063516451	no change	no	-0.286089646	Lz_ssc|ZCDZ	SUMO-conjugating enzyme UBC9 OS=Homo sapiens OX=9606 GN=UBE2I PE=1 SV=1		"COG5078(O:Posttranslational modification, protein turnover, chaperones )"	COG5078(ubiquitin-conjugating enzyme)	K10577;K10574;K04555;K10573;K06689	"UBE2D, UBC4, UBC5;UBE2B, RAD6B;UBE2I, UBC9;UBE2G2, UBC7;UBE2A, UBC2, RAD6A"	hsa05206(MicroRNAs in cancer); hsa04141(Protein processing in endoplasmic reticulum); hsa03013(RNA transport); hsa04120(Ubiquitin mediated proteolysis); hsa04064(NF-kappa B signaling pathway); hsa05012(Parkinson's disease)	PF00179.23(UQ_con:Ubiquitin-conjugating enzyme)	"GO:0071535(molecular_function:RING-like zinc finger domain binding); GO:1903755(biological_process:positive regulation of SUMO transferase activity); GO:0070911(biological_process:global genome nucleotide-excision repair); GO:0003677(molecular_function:DNA binding); GO:0007067(biological_process:mitotic nuclear division); GO:0051301(biological_process:cell division); GO:0016605(cellular_component:PML body); GO:0000122(biological_process:negative regulation of transcription from RNA polymerase II promoter); GO:0061630(molecular_function:ubiquitin protein ligase activity); GO:0005635(cellular_component:nuclear envelope); GO:0019789(molecular_function:SUMO transferase activity); GO:0000166(molecular_function:nucleotide binding); GO:0016740(molecular_function:transferase activity); GO:0008134(molecular_function:transcription factor binding); GO:0005524(molecular_function:ATP binding); GO:0043123(biological_process:positive regulation of I-kappaB kinase/NF-kappaB signaling); GO:0044822(molecular_function:poly(A) RNA binding); GO:1990356(cellular_component:sumoylated E2 ligase complex); GO:0061656(molecular_function:SUMO conjugating enzyme activity); GO:1990234(cellular_component:transferase complex); GO:0000795(cellular_component:synaptonemal complex); GO:0007059(biological_process:chromosome segregation); GO:0016925(biological_process:protein sumoylation); GO:0016874(molecular_function:ligase activity); GO:0043398(molecular_function:HLH domain binding); GO:0031625(molecular_function:ubiquitin protein ligase binding); GO:0005829(cellular_component:cytosol); GO:0006511(biological_process:ubiquitin-dependent protein catabolic process); GO:0006351(biological_process:transcription, DNA-templated); GO:0016032(biological_process:viral process); GO:0003899(molecular_function:DNA-directed RNA polymerase activity)"	mitochondrial	gi|530409021|ref|XP_005255597.1|( PREDICTED: SUMO-conjugating enzyme UBC9 isoform X1 [Homo sapiens])	
B0QZ18	0.9295	0.9285	0.9878	0.998924153	-0.001552955	no change	no	-0.005330978	Lz_ssc|ZCDZ	Copine-1 OS=Homo sapiens OX=9606 GN=CPNE1 PE=1 SV=1							PF07002.13(Copine:Copine); PF00168.27(C2:C2 domain); PF10138.6(vWA-TerF-like:vWA found in TerF C terminus)	"GO:0004175(molecular_function:endopeptidase activity); GO:0010629(biological_process:negative regulation of gene expression); GO:1901223(biological_process:negative regulation of NIK/NF-kappaB signaling); GO:0051897(biological_process:positive regulation of protein kinase B signaling); GO:0070062(cellular_component:extracellular exosome); GO:0016021(cellular_component:integral component of membrane); GO:0005544(molecular_function:calcium-dependent phospholipid binding); GO:0005654(cellular_component:nucleoplasm); GO:0045666(biological_process:positive regulation of neuron differentiation); GO:0005509(molecular_function:calcium ion binding); GO:0006508(biological_process:proteolysis); GO:0001786(molecular_function:phosphatidylserine binding); GO:0043122(biological_process:regulation of I-kappaB kinase/NF-kappaB signaling); GO:0042803(molecular_function:protein homodimerization activity); GO:1903265(biological_process:positive regulation of tumor necrosis factor-mediated signaling pathway); GO:1990138(biological_process:neuron projection extension); GO:0005215(molecular_function:transporter activity); GO:0031965(cellular_component:nuclear membrane); GO:0051059(molecular_function:NF-kappaB binding); GO:0071277(biological_process:cellular response to calcium ion); GO:0005886(cellular_component:plasma membrane); GO:0016192(biological_process:vesicle-mediated transport); GO:0005829(cellular_component:cytosol); GO:0006355(biological_process:regulation of transcription, DNA-templated); GO:0046474(biological_process:glycerophospholipid biosynthetic process); GO:0005634(cellular_component:nucleus); GO:0043392(biological_process:negative regulation of DNA binding)"	lysosomal	gi|197333761|ref|NP_003906.2|( copine-1 isoform b [Homo sapiens])	
B0YIW2	1.431	1.366	0.7225	0.954577219	-0.067066188	no change	no	-0.141162149	Lz_ssc|ZCDZ	Apolipoprotein C-III variant 1 OS=Homo sapiens OX=9606 GN=APOC3 PE=1 SV=1				K08759	APOC3	hsa03320(PPAR signaling pathway)	PF05778.9(Apo-CIII:Apolipoprotein CIII (Apo-CIII))	GO:0034375(biological_process:high-density lipoprotein particle remodeling); GO:0006869(biological_process:lipid transport); GO:0034379(biological_process:very-low-density lipoprotein particle assembly); GO:0043691(biological_process:reverse cholesterol transport); GO:0051005(biological_process:negative regulation of lipoprotein lipase activity); GO:0042157(biological_process:lipoprotein metabolic process); GO:0090324(biological_process:negative regulation of oxidative phosphorylation); GO:1903491(biological_process:response to simvastatin); GO:0001523(biological_process:retinoid metabolic process); GO:0010867(biological_process:positive regulation of triglyceride biosynthetic process); GO:0042627(cellular_component:chylomicron); GO:0070062(cellular_component:extracellular exosome); GO:0005543(molecular_function:phospholipid binding); GO:0033344(biological_process:cholesterol efflux); GO:0043434(biological_process:response to peptide hormone); GO:0010897(biological_process:negative regulation of triglyceride catabolic process); GO:0033189(biological_process:response to vitamin A); GO:0007186(biological_process:G-protein coupled receptor signaling pathway); GO:0033700(biological_process:phospholipid efflux); GO:0034361(cellular_component:very-low-density lipoprotein particle); GO:0034363(cellular_component:intermediate-density lipoprotein particle); GO:0070328(biological_process:triglyceride homeostasis); GO:0034366(cellular_component:spherical high-density lipoprotein particle); GO:0060621(biological_process:negative regulation of cholesterol import); GO:0010989(biological_process:negative regulation of low-density lipoprotein particle clearance); GO:0071333(biological_process:cellular response to glucose stimulus); GO:0008289(molecular_function:lipid binding); GO:0010916(biological_process:negative regulation of very-low-density lipoprotein particle clearance); GO:0006954(biological_process:inflammatory response); GO:0010987(biological_process:negative regulation of high-density lipoprotein particle clearance); GO:0042632(biological_process:cholesterol homeostasis); GO:0032489(biological_process:regulation of Cdc42 protein signal transduction); GO:0034014(biological_process:response to triglyceride); GO:0055102(molecular_function:lipase inhibitor activity); GO:0015485(molecular_function:cholesterol binding); GO:0034382(biological_process:chylomicron remnant clearance); GO:0070542(biological_process:response to fatty acid); GO:0042493(biological_process:response to drug); GO:0048261(biological_process:negative regulation of receptor-mediated endocytosis); GO:0005576(cellular_component:extracellular region); GO:0070653(molecular_function:high-density lipoprotein particle receptor binding); GO:0042953(biological_process:lipoprotein transport); GO:0005769(cellular_component:early endosome); GO:0045717(biological_process:negative regulation of fatty acid biosynthetic process); GO:0010903(biological_process:negative regulation of very-low-density lipoprotein particle remodeling)	ER	gi|167887493|gb|ACA05941.1|( apolipoprotein C-III precursor variant 1 [Homo sapiens])	
B0YIW6	1.061	1.041	0.5311	0.981149859	-0.027454588	no change	no	-0.274823699	Lz_ssc|ZCDZ	"Archain 1, isoform CRA_a OS=Homo sapiens OX=9606 GN=ARCN1 PE=1 SV=1"				K20471	"COPD, ARCN1, RET2"		PF00928.18(Adap_comp_sub:Adaptor complexes medium subunit family); PF01217.17(Clat_adaptor_s:Clathrin adaptor complex small chain)	"GO:0043473(biological_process:pigmentation); GO:0006890(biological_process:retrograde vesicle-mediated transport, Golgi to ER); GO:0006888(biological_process:ER to Golgi vesicle-mediated transport); GO:0005783(cellular_component:endoplasmic reticulum); GO:0005829(cellular_component:cytosol); GO:0016020(cellular_component:membrane); GO:0044822(molecular_function:poly(A) RNA binding); GO:0000139(cellular_component:Golgi membrane); GO:0006886(biological_process:intracellular protein transport); GO:0015031(biological_process:protein transport); GO:0030133(cellular_component:transport vesicle); GO:0005789(cellular_component:endoplasmic reticulum membrane); GO:0030126(cellular_component:COPI vesicle coat); GO:0008344(biological_process:adult locomotory behavior); GO:0021691(biological_process:cerebellar Purkinje cell layer maturation)"	cytoplasmic	"gi|119587801|gb|EAW67397.1|( archain 1, isoform CRA_a [Homo sapiens])"	
B1AHD1	0.9008	0.9115	0.7881	1.01187833	0.017035829	no change	no	-0.103418672	Lz_ssc|ZCDZ	NHP2-like protein 1 OS=Homo sapiens OX=9606 GN=SNU13 PE=1 SV=1		"COG1358(J:Translation, ribosomal structure and biogenesis )"	COG1358((ribosomal) protein)	K12845;K11129;K02936	"SNU13, NHP2L;NHP2, NOLA2;RP-L7Ae, RPL7A"	hsa03008(Ribosome biogenesis in eukaryotes); hsa03040(Spliceosome); hsa03010(Ribosome)	PF01248.23(Ribosomal_L7Ae:Ribosomal protein L7Ae/L30e/S12e/Gadd45 family)	"GO:0032040(cellular_component:small-subunit processome); GO:0046540(cellular_component:U4/U6 x U5 tri-snRNP complex); GO:0000470(biological_process:maturation of LSU-rRNA); GO:0022625(cellular_component:cytosolic large ribosomal subunit); GO:0000723(biological_process:telomere maintenance); GO:0006303(biological_process:double-strand break repair via nonhomologous end joining); GO:0005730(cellular_component:nucleolus); GO:0030621(molecular_function:U4 snRNA binding); GO:0030622(molecular_function:U4atac snRNA binding); GO:0042254(biological_process:ribosome biogenesis); GO:0005654(cellular_component:nucleoplasm); GO:0004003(molecular_function:ATP-dependent DNA helicase activity); GO:0034512(molecular_function:box C/D snoRNA binding); GO:0034511(molecular_function:U3 snoRNA binding); GO:0043564(cellular_component:Ku70:Ku80 complex); GO:0071011(cellular_component:precatalytic spliceosome); GO:0042162(molecular_function:telomeric DNA binding); GO:0044822(molecular_function:poly(A) RNA binding); GO:0001651(cellular_component:dense fibrillar component); GO:0043234(cellular_component:protein complex); GO:0031428(cellular_component:box C/D snoRNP complex); GO:0051117(molecular_function:ATPase binding); GO:0030490(biological_process:maturation of SSU-rRNA); GO:1990904(cellular_component:ribonucleoprotein complex); GO:0000398(biological_process:mRNA splicing, via spliceosome); GO:0003684(molecular_function:damaged DNA binding); GO:0003723(molecular_function:RNA binding); GO:0006412(biological_process:translation)"	cytoplasmic	gi|426394625|ref|XP_004063591.1|( PREDICTED: NHP2-like protein 1 [Gorilla gorilla gorilla])	
B1AHL2	1.191	1.034	0.268	0.868178002	-0.203937228	no change	no	-0.571865206	Lz_ssc|ZCDZ	Fibulin-1 OS=Homo sapiens OX=9606 GN=FBLN1 PE=1 SV=1				K17340;K17341;K19866;K17307	FBLN1_2;EFEMP2;FBLN5;HMCN		PF07645.12(EGF_CA:Calcium-binding EGF domain); PF12662.4(cEGF:Complement Clr-like EGF-like); PF12947.4(EGF_3:EGF domain); PF14670.3(FXa_inhibition:Coagulation Factor Xa inhibitory site)	"GO:0006478(biological_process:peptidyl-tyrosine sulfation); GO:0008022(molecular_function:protein C-terminus binding); GO:0048146(biological_process:positive regulation of fibroblast proliferation); GO:1904188(biological_process:negative regulation of transformation of host cell by virus); GO:0010628(biological_process:positive regulation of gene expression); GO:0070062(cellular_component:extracellular exosome); GO:0072378(biological_process:blood coagulation, fibrin clot formation); GO:1900025(biological_process:negative regulation of substrate adhesion-dependent cell spreading); GO:0030198(biological_process:extracellular matrix organization); GO:0005509(molecular_function:calcium ion binding); GO:1904237(biological_process:positive regulation of substrate-dependent cell migration, cell attachment to substrate); GO:2000647(biological_process:negative regulation of stem cell proliferation); GO:0042802(molecular_function:identical protein binding); GO:0005178(molecular_function:integrin binding); GO:2001202(biological_process:negative regulation of transforming growth factor-beta secretion); GO:0071953(cellular_component:elastic fiber); GO:0008476(molecular_function:protein-tyrosine sulfotransferase activity); GO:0010952(biological_process:positive regulation of peptidase activity); GO:0005604(cellular_component:basement membrane); GO:0007229(biological_process:integrin-mediated signaling pathway); GO:0005201(molecular_function:extracellular matrix structural constituent); GO:0070051(molecular_function:fibrinogen binding); GO:0005577(cellular_component:fibrinogen complex); GO:0005576(cellular_component:extracellular region); GO:0001968(molecular_function:fibronectin binding); GO:2000146(biological_process:negative regulation of cell motility); GO:0016504(molecular_function:peptidase activator activity); GO:0070373(biological_process:negative regulation of ERK1 and ERK2 cascade); GO:0007566(biological_process:embryo implantation)"	extracellular	gi|34734062|ref|NP_001987.2|( fibulin-1 isoform C precursor [Homo sapiens])	
B1AK88	1.039	0.9815	0.1401	0.944658325	-0.082135481	no change	no	-0.853561865	Lz_ssc|ZCDZ	"Capping protein (Actin filament) muscle Z-line, beta, isoform CRA_d OS=Homo sapiens OX=9606 GN=CAPZB PE=1 SV=1"				K10365	CAPZB	hsa04144(Endocytosis)	"PF01115.14(F_actin_cap_B:F-actin capping protein, beta subunit)"	GO:0022604(biological_process:regulation of cell morphogenesis); GO:0031115(biological_process:negative regulation of microtubule polymerization); GO:0030030(biological_process:cell projection organization); GO:0030032(biological_process:lamellipodium assembly); GO:0007596(biological_process:blood coagulation); GO:0030036(biological_process:actin cytoskeleton organization); GO:0006928(biological_process:movement of cell or subcellular component); GO:0014704(cellular_component:intercalated disc); GO:0048487(molecular_function:beta-tubulin binding); GO:0005903(cellular_component:brush border); GO:0001669(cellular_component:acrosomal vesicle); GO:0031175(biological_process:neuron projection development); GO:0030018(cellular_component:Z disc); GO:0005737(cellular_component:cytoplasm); GO:0070062(cellular_component:extracellular exosome); GO:0016020(cellular_component:membrane); GO:0051490(biological_process:negative regulation of filopodium assembly); GO:0003779(molecular_function:actin binding); GO:0051015(molecular_function:actin filament binding); GO:0010591(biological_process:regulation of lamellipodium assembly); GO:0030027(cellular_component:lamellipodium); GO:0051016(biological_process:barbed-end actin filament capping); GO:0048747(biological_process:muscle fiber development); GO:0005884(cellular_component:actin filament); GO:0090036(biological_process:regulation of protein kinase C signaling); GO:0071203(cellular_component:WASH complex); GO:0030863(cellular_component:cortical cytoskeleton); GO:0005829(cellular_component:cytosol); GO:0008290(cellular_component:F-actin capping protein complex)	mitochondrial	gi|531990816|ref|NP_001269091.1|( F-actin-capping protein subunit beta isoform 4 [Homo sapiens])	
B1AKR6	1.038	1.086	0.614	1.046242775	0.065217659	no change	no	-0.211831629	Lz_ssc|ZCDZ	Dynein light chain roadblock-type 1 OS=Homo sapiens OX=9606 GN=DYNLRB1 PE=1 SV=1				K10419	"DYNLRB, DNCL2"		PF03259.14(Robl_LC7:Roadblock/LC7 domain)	GO:0005737(cellular_component:cytoplasm); GO:0007632(biological_process:visual behavior); GO:0016020(cellular_component:membrane); GO:0005813(cellular_component:centrosome); GO:0016021(cellular_component:integral component of membrane); GO:0006810(biological_process:transport); GO:0007018(biological_process:microtubule-based movement); GO:0097542(cellular_component:ciliary tip); GO:0005515(molecular_function:protein binding); GO:0005868(cellular_component:cytoplasmic dynein complex); GO:0005874(cellular_component:microtubule); GO:0003777(molecular_function:microtubule motor activity)	plasma membrane	gi|821010466|ref|XP_012367385.1|( PREDICTED: dynein light chain roadblock-type 1 isoform X2 [Nomascus leucogenys])	
B1ALD9	1.165	0.9915	0.5511	0.851072961	-0.232645277	no change	no	-0.258769589	Lz_ssc|ZCDZ	Periostin OS=Homo sapiens OX=9606 GN=POSTN PE=1 SV=1		COG2335(M:Cell wall/membrane/envelope biogenesis )	COG2335(Beta-Ig-H3 fasciclin)	K19013;K19519;K19020	"STAB2, HARE;STAB1;TGFBI, BIGH3"		PF02469.19(Fasciclin:Fasciclin domain)	GO:0014911(biological_process:positive regulation of smooth muscle cell migration); GO:1904209(biological_process:positive regulation of chemokine (C-C motif) ligand 2 secretion); GO:0031594(cellular_component:neuromuscular junction); GO:0001501(biological_process:skeletal system development); GO:0001666(biological_process:response to hypoxia); GO:0003073(biological_process:regulation of systemic arterial blood pressure); GO:0032355(biological_process:response to estradiol); GO:0005615(cellular_component:extracellular space); GO:0071356(biological_process:cellular response to tumor necrosis factor); GO:1900025(biological_process:negative regulation of substrate adhesion-dependent cell spreading); GO:0044344(biological_process:cellular response to fibroblast growth factor stimulus); GO:0009612(biological_process:response to mechanical stimulus); GO:0046872(molecular_function:metal ion binding); GO:1990523(biological_process:bone regeneration); GO:1990138(biological_process:neuron projection extension); GO:0008593(biological_process:regulation of Notch signaling pathway); GO:0050839(molecular_function:cell adhesion molecule binding); GO:0008201(molecular_function:heparin binding); GO:0005802(cellular_component:trans-Golgi network); GO:0001953(biological_process:negative regulation of cell-matrix adhesion); GO:0071560(biological_process:cellular response to transforming growth factor beta stimulus); GO:0030198(biological_process:extracellular matrix organization); GO:0071307(biological_process:cellular response to vitamin K); GO:0014850(biological_process:response to muscle activity); GO:0005578(cellular_component:proteinaceous extracellular matrix)	extracellular	gi|530402044|ref|XP_005266288.1|( PREDICTED: periostin isoform X3 [Homo sapiens])	
B3KS98	0.9318	0.9035	0.6246	0.969628676	-0.044495729	no change	no	-0.20439802	Lz_ssc|ZCDZ	Eukaryotic translation initiation factor 3 subunit H OS=Homo sapiens OX=9606 GN=EIF3H PE=1 SV=1				K03030;K03247	"EIF3H;PSMD14, RPN11, POH1"	hsa03050(Proteasome); hsa03013(RNA transport); hsa05162(Measles); hsa05169(Epstein-Barr virus infection)	PF01398.18(JAB:JAB1/Mov34/MPN/PAD-1 ubiquitin protease)	"GO:0005737(cellular_component:cytoplasm); GO:0071541(cellular_component:eukaryotic translation initiation factor 3 complex, eIF3m); GO:0006446(biological_process:regulation of translational initiation); GO:0016020(cellular_component:membrane); GO:0005852(cellular_component:eukaryotic translation initiation factor 3 complex); GO:0070062(cellular_component:extracellular exosome); GO:0016282(cellular_component:eukaryotic 43S preinitiation complex); GO:0005829(cellular_component:cytosol); GO:0004672(molecular_function:protein kinase activity); GO:0044822(molecular_function:poly(A) RNA binding); GO:0001731(biological_process:formation of translation preinitiation complex); GO:0005515(molecular_function:protein binding); GO:0001732(biological_process:formation of cytoplasmic translation initiation complex); GO:0033290(cellular_component:eukaryotic 48S preinitiation complex); GO:0002183(biological_process:cytoplasmic translational initiation); GO:0006413(biological_process:translational initiation); GO:0006412(biological_process:translation); GO:0005524(molecular_function:ATP binding); GO:0003743(molecular_function:translation initiation factor activity)"	cytoplasmic	gi|397505686|ref|XP_003823383.1|( PREDICTED: eukaryotic translation initiation factor 3 subunit H [Pan paniscus])	
B4DLN1	1.04	1.016	0.7159	0.976923077	-0.033683126	no change	no	-0.145147638	Lz_ssc|ZCDZ	"cDNA FLJ60124, highly similar to Mitochondrial dicarboxylate carrier OS=Homo sapiens OX=9606 PE=2 SV=1"				K13577;K15104;K15103;K02935;K08769	"UCP2_3, SLC25A8_9;SLC25A11, OGC;SLC25A10, DIC;RP-L7, MRPL12, rplL;UCP1, SLC25A7"	hsa05016(Huntington's disease); hsa04371(Apelin signaling pathway); hsa03320(PPAR signaling pathway); hsa03010(Ribosome); hsa04964(Proximal tubule bicarbonate reclamation)	PF00153.24(Mito_carr:Mitochondrial carrier protein); PF00542.16(Ribosomal_L12:Ribosomal protein L7/L12 C-terminal domain); PF16320.2(Ribosomal_L12_N:Ribosomal protein L7/L12 dimerisation domain)	"GO:0015729(biological_process:oxaloacetate transport); GO:1902358(biological_process:sulfate transmembrane transport); GO:0015709(biological_process:thiosulfate transport); GO:1902356(biological_process:oxaloacetate(2-) transmembrane transport); GO:0007166(biological_process:cell surface receptor signaling pathway); GO:0008272(biological_process:sulfate transport); GO:0005634(cellular_component:nucleus); GO:0006094(biological_process:gluconeogenesis); GO:0003735(molecular_function:structural constituent of ribosome); GO:0015117(molecular_function:thiosulfate transmembrane transporter activity); GO:0016021(cellular_component:integral component of membrane); GO:0016020(cellular_component:membrane); GO:0005739(cellular_component:mitochondrion); GO:0005654(cellular_component:nucleoplasm); GO:0015141(molecular_function:succinate transmembrane transporter activity); GO:0015140(molecular_function:malate transmembrane transporter activity); GO:0007186(biological_process:G-protein coupled receptor signaling pathway); GO:0035435(biological_process:phosphate ion transmembrane transport); GO:0005524(molecular_function:ATP binding); GO:0015297(molecular_function:antiporter activity); GO:0015291(molecular_function:secondary active transmembrane transporter activity); GO:0070221(biological_process:sulfide oxidation, using sulfide:quinone oxidoreductase); GO:0005310(molecular_function:dicarboxylic acid transmembrane transporter activity); GO:0031966(cellular_component:mitochondrial membrane); GO:0006835(biological_process:dicarboxylic acid transport); GO:0006839(biological_process:mitochondrial transport); GO:0004967(molecular_function:glucagon receptor activity); GO:0055085(biological_process:transmembrane transport); GO:0071422(biological_process:succinate transmembrane transport); GO:0071423(biological_process:malate transmembrane transport); GO:0005840(cellular_component:ribosome); GO:0015131(molecular_function:oxaloacetate transmembrane transporter activity); GO:0071377(biological_process:cellular response to glucagon stimulus); GO:0005622(cellular_component:intracellular); GO:0015116(molecular_function:sulfate transmembrane transporter activity); GO:0005743(cellular_component:mitochondrial inner membrane); GO:0005515(molecular_function:protein binding); GO:0006412(biological_process:translation)"	mitochondrial	gi|194386058|dbj|BAG59593.1|( unnamed protein product [Homo sapiens])	
B4DPQ0	0.9882	0.948	0.1279	0.959319976	-0.059915997	no change	no	-0.893129456	Lz_ssc|ZCDZ	"cDNA FLJ54471, highly similar to Complement C1r subcomponent (EC 3.4.21.41) OS=Homo sapiens OX=9606 GN=C1R PE=1 SV=1"		"COG5640(O:Posttranslational modification, protein turnover, chaperones )"	COG5640(protease)	K01331;K01330;K03993;K03992	C1S;C1R;MASP1;MASP2	hsa05133(Pertussis); hsa05322(Systemic lupus erythematosus); hsa04145(Phagosome); hsa04610(Complement and coagulation cascades); hsa05150(Staphylococcus aureus infection)	PF00431.17(CUB:CUB domain); PF00089.23(Trypsin:Trypsin); PF00084.17(Sushi:Sushi repeat (SCR repeat)); PF14670.3(FXa_inhibition:Coagulation Factor Xa inhibitory site); PF12662.4(cEGF:Complement Clr-like EGF-like); PF07645.12(EGF_CA:Calcium-binding EGF domain)	"GO:0004252(molecular_function:serine-type endopeptidase activity); GO:0070062(cellular_component:extracellular exosome); GO:0045087(biological_process:innate immune response); GO:0072562(cellular_component:blood microparticle); GO:0005509(molecular_function:calcium ion binding); GO:0005515(molecular_function:protein binding); GO:0006508(biological_process:proteolysis); GO:0006958(biological_process:complement activation, classical pathway); GO:0006413(biological_process:translational initiation); GO:0003743(molecular_function:translation initiation factor activity)"	plasma membrane	gi|1034581430|ref|XP_016875404.1|( PREDICTED: complement C1r subcomponent isoform X1 [Homo sapiens])	
B4DR61	0.8392	0.8338	0.9569	0.9935653	-0.009313306	no change	no	-0.019133445	Lz_ssc|ZCDZ	"cDNA FLJ59739, highly similar to Protein transport protein Sec61 subunit alpha isoform 1 OS=Homo sapiens OX=9606 GN=SEC61A1 PE=1 SV=1"		"COG0201(U:Intracellular trafficking, secretion, and vesicular transport )"	"COG0201(The central subunit of the protein translocation channel SecYEG. Consists of two halves formed by TMs 1-5 and 6-10. These two domains form a lateral gate at the front which open onto the bilayer between TMs 2 and 7, and are clamped together by SecE at the back. The channel is closed by both a pore ring composed of hydrophobic SecY resides and a short helix (helix 2A) on the extracellular side of the membrane which forms a plug. The plug probably moves laterally to allow the channel to open. The ring and the pore may move independently (By similarity))"	K10956	SEC61A	hsa04141(Protein processing in endoplasmic reticulum); hsa05110(Vibrio cholerae infection); hsa04145(Phagosome); hsa03060(Protein export)	PF00344.17(SecY:SecY translocase); PF10559.6(Plug_translocon:Plug domain of Sec61p)	GO:0016049(biological_process:cell growth); GO:0005515(molecular_function:protein binding); GO:0007029(biological_process:endoplasmic reticulum organization); GO:0016021(cellular_component:integral component of membrane); GO:0016020(cellular_component:membrane); GO:0006620(biological_process:posttranslational protein targeting to membrane); GO:0006614(biological_process:SRP-dependent cotranslational protein targeting to membrane); GO:0034341(biological_process:response to interferon-gamma); GO:0036498(biological_process:IRE1-mediated unfolded protein response); GO:0030176(cellular_component:integral component of endoplasmic reticulum membrane); GO:0003676(molecular_function:nucleic acid binding); GO:0015031(biological_process:protein transport); GO:0005791(cellular_component:rough endoplasmic reticulum); GO:0043022(molecular_function:ribosome binding); GO:0005829(cellular_component:cytosol); GO:0005524(molecular_function:ATP binding)	plasma membrane	gi|332261765|ref|XP_003279937.1|( PREDICTED: protein transport protein Sec61 subunit alpha isoform 1 isoform X1 [Nomascus leucogenys])	
B4DUC8	1.059	0.8238	0.06287	0.777903683	-0.362336558	down	no	-1.20155654	Lz_ssc|ZCDZ	S-methyl-5'-thioadenosine phosphorylase OS=Homo sapiens OX=9606 GN=MTAP PE=1 SV=1		COG0005(F:Nucleotide transport and metabolism )	"COG0005(The purine nucleoside phosphorylases catalyze the phosphorolytic breakdown of the N-glycosidic bond in the beta- (deoxy)ribonucleoside molecules, with the formation of the corresponding free purine bases and pentose-1-phosphate (By similarity))"	K03783;K00772	"punA, PNP;mtaP, MTAP"	hsa00760(Nicotinate and nicotinamide metabolism); hsa00270(Cysteine and methionine metabolism); hsa00240(Pyrimidine metabolism); hsa00230(Purine metabolism)	PF01048.17(PNP_UDP_1:Phosphorylase superfamily)	"GO:0005737(cellular_component:cytoplasm); GO:0006738(biological_process:nicotinamide riboside catabolic process); GO:0019509(biological_process:L-methionine biosynthetic process from methylthioadenosine); GO:0070062(cellular_component:extracellular exosome); GO:0005515(molecular_function:protein binding); GO:0005829(cellular_component:cytosol); GO:0004645(molecular_function:phosphorylase activity); GO:0036459(molecular_function:thiol-dependent ubiquitinyl hydrolase activity); GO:0033574(biological_process:response to testosterone); GO:0003824(molecular_function:catalytic activity); GO:0016740(molecular_function:transferase activity); GO:0006511(biological_process:ubiquitin-dependent protein catabolic process); GO:0006166(biological_process:purine ribonucleoside salvage); GO:0016757(molecular_function:transferase activity, transferring glycosyl groups); GO:0016763(molecular_function:transferase activity, transferring pentosyl groups); GO:0017061(molecular_function:S-methyl-5-thioadenosine phosphorylase activity); GO:0032259(biological_process:methylation); GO:0016579(biological_process:protein deubiquitination); GO:0005634(cellular_component:nucleus); GO:0009116(biological_process:nucleoside metabolic process)"	mitochondrial	gi|194373955|dbj|BAG62290.1|( unnamed protein product [Homo sapiens])	
B4DUT8	0.9598	1.004	0.6149	1.046051261	0.064953551	no change	no	-0.211195507	Lz_ssc|ZCDZ	Calponin OS=Homo sapiens OX=9606 GN=CNN2 PE=1 SV=1		COG5199(Z:Cytoskeleton )	COG5199(transgelin)	K20526	TAGLN		PF00402.15(Calponin:Calponin family repeat); PF00307.28(CH:Calponin homology (CH) domain)	GO:0031032(biological_process:actomyosin structure organization); GO:0071260(biological_process:cellular response to mechanical stimulus); GO:0010628(biological_process:positive regulation of gene expression); GO:0005925(cellular_component:focal adhesion); GO:0005856(cellular_component:cytoskeleton); GO:0001725(cellular_component:stress fiber); GO:0050765(biological_process:negative regulation of phagocytosis); GO:0070062(cellular_component:extracellular exosome); GO:0016020(cellular_component:membrane); GO:0003779(molecular_function:actin binding); GO:0006177(biological_process:GMP biosynthetic process); GO:0005524(molecular_function:ATP binding); GO:0042127(biological_process:regulation of cell proliferation); GO:0030336(biological_process:negative regulation of cell migration); GO:0003922(molecular_function:GMP synthase (glutamine-hydrolyzing) activity); GO:0032970(biological_process:regulation of actin filament-based process); GO:0042060(biological_process:wound healing); GO:0005911(cellular_component:cell-cell junction); GO:0007010(biological_process:cytoskeleton organization); GO:0016462(molecular_function:pyrophosphatase activity); GO:0005516(molecular_function:calmodulin binding); GO:0030097(biological_process:hemopoiesis)	cytoplasmic	gi|746576376|ref|NP_001290430.1|( calponin-2 isoform d [Homo sapiens])	
B4E1Z4	1.067	1.122	0.6415	1.051546392	0.0725125	no change	no	-0.192803339	Lz_ssc|ZCDZ	"cDNA FLJ55673, highly similar to Complement factor B (EC 3.4.21.47) OS=Homo sapiens OX=9606 PE=1 SV=1"		"COG5640(O:Posttranslational modification, protein turnover, chaperones )"	COG5640(protease)	K01332;K17495;K01335	C2;CFB;CSMD	hsa05133(Pertussis); hsa05322(Systemic lupus erythematosus); hsa04610(Complement and coagulation cascades); hsa05150(Staphylococcus aureus infection)	PF00089.23(Trypsin:Trypsin); PF00092.25(VWA:von Willebrand factor type A domain); PF00084.17(Sushi:Sushi repeat (SCR repeat)); PF13519.3(VWA_2:von Willebrand factor type A domain); PF09342.8(DUF1986:Domain of unknown function (DUF1986))	"GO:0004252(molecular_function:serine-type endopeptidase activity); GO:0006957(biological_process:complement activation, alternative pathway); GO:0030449(biological_process:regulation of complement activation); GO:0070062(cellular_component:extracellular exosome); GO:0072562(cellular_component:blood microparticle); GO:0005622(cellular_component:intracellular); GO:0001848(molecular_function:complement binding); GO:0046856(biological_process:phosphatidylinositol dephosphorylation); GO:0034595(molecular_function:phosphatidylinositol phosphate 5-phosphatase activity); GO:0005886(cellular_component:plasma membrane); GO:0048488(biological_process:synaptic vesicle endocytosis); GO:0045202(cellular_component:synapse)"	ER	gi|194384366|dbj|BAG64956.1|( unnamed protein product [Homo sapiens])	
B5MBZ0	1.022	1.002	0.6449	0.980430528	-0.028512688	no change	no	-0.190507623	Lz_ssc|ZCDZ	Echinoderm microtubule-associated protein-like 4 OS=Homo sapiens OX=9606 GN=EML4 PE=1 SV=3		COG2319(R:General function prediction only )	COG2319(repeat-containing protein)	K18595;K18596;K18598;K15420	EML3;EML1_2;EML6;EML4	hsa05223(Non-small cell lung cancer)	"PF00400.29(WD40:WD domain, G-beta repeat); PF03451.11(HELP:HELP motif)"	GO:0005737(cellular_component:cytoplasm); GO:0016020(cellular_component:membrane); GO:0007067(biological_process:mitotic nuclear division); GO:0007017(biological_process:microtubule-based process); GO:0005874(cellular_component:microtubule)	cytoplasmic	gi|530367488|ref|XP_005264324.1|( PREDICTED: echinoderm microtubule-associated protein-like 4 isoform X1 [Homo sapiens])	
B5ME19	0.9902	0.9648	0.3165	0.974348616	-0.037490042	no change	no	-0.499626286	Lz_ssc|ZCDZ	Eukaryotic translation initiation factor 3 subunit C-like protein OS=Homo sapiens OX=9606 GN=EIF3CL PE=3 SV=1				K03252	EIF3C	hsa03013(RNA transport)	PF05470.9(eIF-3c_N:Eukaryotic translation initiation factor 3 subunit 8 N-terminus); PF01399.24(PCI:PCI domain)	"GO:0005737(cellular_component:cytoplasm); GO:0043565(molecular_function:sequence-specific DNA binding); GO:0071541(cellular_component:eukaryotic translation initiation factor 3 complex, eIF3m); GO:0016021(cellular_component:integral component of membrane); GO:0005852(cellular_component:eukaryotic translation initiation factor 3 complex); GO:0005829(cellular_component:cytosol); GO:0003700(molecular_function:transcription factor activity, sequence-specific DNA binding); GO:0016282(cellular_component:eukaryotic 43S preinitiation complex); GO:0005634(cellular_component:nucleus); GO:0044822(molecular_function:poly(A) RNA binding); GO:0001731(biological_process:formation of translation preinitiation complex); GO:0003723(molecular_function:RNA binding); GO:0033290(cellular_component:eukaryotic 48S preinitiation complex); GO:0031369(molecular_function:translation initiation factor binding); GO:0006413(biological_process:translational initiation); GO:0006412(biological_process:translation); GO:0006446(biological_process:regulation of translational initiation); GO:0003743(molecular_function:translation initiation factor activity)"	cytoplasmic	gi|153791492|ref|NP_001093131.1|( eukaryotic translation initiation factor 3 subunit C-like protein [Homo sapiens])	
B5ME97	1.063	1.096	0.7288	1.031044214	0.044106201	no change	no	-0.137391636	Lz_ssc|ZCDZ	"Septin 10, isoform CRA_c OS=Homo sapiens OX=9606 GN=SEPT10 PE=1 SV=2"		"COG5019(D:Cell cycle control, cell division, chromosome partitioning); COG5019(Z:Cytoskeleton)"	COG5019(Cell division control protein); COG5019(Cell division control protein)	K16941;K16940;K16939	SEPT14;SEPT10;SEPT6_8_11	hsa05100(Bacterial invasion of epithelial cells)	PF00735.15(Septin:Septin)	GO:0005737(cellular_component:cytoplasm); GO:0005856(cellular_component:cytoskeleton); GO:0016021(cellular_component:integral component of membrane); GO:0000166(molecular_function:nucleotide binding); GO:0051301(biological_process:cell division); GO:0005515(molecular_function:protein binding); GO:0007049(biological_process:cell cycle); GO:0005525(molecular_function:GTP binding)	cytoplasmic	gi|1009287639|ref|NP_001308427.1|( septin-10 isoform 4 [Homo sapiens])	
B7Z6Z4	1.104	1.164	0.7493	1.054347826	0.076350886	no change	no	-0.125344267	Lz_ssc|ZCDZ	"cDNA FLJ56329, highly similar to Myosin light polypeptide 6 OS=Homo sapiens OX=9606 GN=MYL6 PE=1 SV=1"		"COG5126(D:Cell cycle control, cell division, chromosome partitioning); COG5126(T:Signal transduction mechanisms); COG5126(Z:Cytoskeleton)"	COG5126(myosin light chain); COG5126(myosin light chain); COG5126(myosin light chain)	K12749;K05738;K12750;K12751	MYL6;MYL4;MYL3;MYL1	hsa04371(Apelin signaling pathway); hsa05414(Dilated cardiomyopathy); hsa04530(Tight junction); hsa05410(Hypertrophic cardiomyopathy (HCM)); hsa04260(Cardiac muscle contraction); hsa04261(Adrenergic signaling in cardiomyocytes); hsa04921(Oxytocin signaling pathway); hsa04270(Vascular smooth muscle contraction)	PF13405.3(EF-hand_6:EF-hand domain); PF00036.29(EF-hand_1:EF hand); PF13499.3(EF-hand_7:EF-hand domain pair)	GO:0005509(molecular_function:calcium ion binding)	cytoplasmic	gi|221043506|dbj|BAH13430.1|( unnamed protein product [Homo sapiens])	
B7ZC38	0.989	0.9535	0.5674	0.964105157	-0.052737582	no change	no	-0.246110669	Lz_ssc|ZCDZ	Endophilin-B2 OS=Homo sapiens OX=9606 GN=SH3GLB2 PE=1 SV=1				K11248;K21269	SH3GLB1;SH3GLB2	hsa04140(Autophagy - animal); hsa04144(Endocytosis)	PF03114.15(BAR:BAR domain); PF14604.3(SH3_9:Variant SH3 domain); PF10455.6(BAR_2:Bin/amphiphysin/Rvs domain for vesicular trafficking); PF07653.14(SH3_2:Variant SH3 domain); PF00018.25(SH3_1:SH3 domain)	GO:0005737(cellular_component:cytoplasm); GO:0005515(molecular_function:protein binding); GO:0072384(biological_process:organelle transport along microtubule); GO:0008017(molecular_function:microtubule binding); GO:0007018(biological_process:microtubule-based movement); GO:0005634(cellular_component:nucleus); GO:0031966(cellular_component:mitochondrial membrane); GO:0005654(cellular_component:nucleoplasm); GO:0007005(biological_process:mitochondrion organization); GO:0016887(molecular_function:ATPase activity); GO:0005524(molecular_function:ATP binding); GO:0005871(cellular_component:kinesin complex); GO:0005622(cellular_component:intracellular); GO:0005829(cellular_component:cytosol); GO:0003777(molecular_function:microtubule motor activity)	cytoplasmic	gi|530391342|ref|XP_005252155.1|( PREDICTED: endophilin-B2 isoform X4 [Homo sapiens])	
B7ZKJ8	1.036	1.051	0.8294	1.014478764	0.020738666	no change	no	-0.081235969	Lz_ssc|ZCDZ	ITIH4 protein OS=Homo sapiens OX=9606 GN=ITIH4 PE=1 SV=1		COG2304(R:General function prediction only )	"COG2304(von Willebrand factor, type A)"	K19014;K19015	"ITIH1, SHAP;ITIH2, SHAP"		PF08487.7(VIT:Vault protein inter-alpha-trypsin domain); PF00092.25(VWA:von Willebrand factor type A domain); PF13768.3(VWA_3:von Willebrand factor type A domain); PF13519.3(VWA_2:von Willebrand factor type A domain); PF06668.9(ITI_HC_C:Inter-alpha-trypsin inhibitor heavy chain C-terminus)	GO:0030212(biological_process:hyaluronan metabolic process); GO:0034097(biological_process:response to cytokine); GO:0070062(cellular_component:extracellular exosome); GO:0002576(biological_process:platelet degranulation); GO:0005886(cellular_component:plasma membrane); GO:0072562(cellular_component:blood microparticle); GO:0031089(cellular_component:platelet dense granule lumen); GO:0006953(biological_process:acute-phase response); GO:0005515(molecular_function:protein binding); GO:0008152(biological_process:metabolic process); GO:0004867(molecular_function:serine-type endopeptidase inhibitor activity); GO:0010951(biological_process:negative regulation of endopeptidase activity); GO:0070569(molecular_function:uridylyltransferase activity)	ER	gi|219517748|gb|AAI36393.1|( ITIH4 protein [Homo sapiens])	
C9IYI1	0.9808	0.9368	0.6668	0.955138662	-0.066217903	no change	no	-0.176004409	Lz_ssc|ZCDZ	Dermokine OS=Homo sapiens OX=9606 GN=DMKN PE=1 SV=1								GO:0018024(molecular_function:histone-lysine N-methyltransferase activity); GO:0070062(cellular_component:extracellular exosome); GO:0005634(cellular_component:nucleus); GO:0008270(molecular_function:zinc ion binding); GO:0005515(molecular_function:protein binding); GO:1903575(biological_process:cornified envelope assembly)	nuclear	gi|578835136|ref|XP_006723540.1|( PREDICTED: dermokine isoform X18 [Homo sapiens])	
C9IZQ1	1.174	1.017	0.03708	0.866269165	-0.207112729	no change	yes	-1.430860275	Lz_ssc|ZCDZ	Translocon-associated protein subunit alpha OS=Homo sapiens OX=9606 GN=SSR1 PE=1 SV=1				K13249	SSR1	hsa04141(Protein processing in endoplasmic reticulum)	"PF03896.13(TRAP_alpha:Translocon-associated protein (TRAP), alpha subunit)"	GO:0016021(cellular_component:integral component of membrane); GO:0016020(cellular_component:membrane); GO:0005783(cellular_component:endoplasmic reticulum); GO:0005789(cellular_component:endoplasmic reticulum membrane)	ER	gi|685534696|ref|XP_009202675.1|( PREDICTED: translocon-associated protein subunit alpha isoform X1 [Papio anubis])	
C9J1V9	1.119	0.9885	0.1384	0.883378016	-0.178897165	no change	no	-0.85886391	Lz_ssc|ZCDZ	EEF1E1-BLOC1S5 readthrough (NMD candidate) OS=Homo sapiens OX=9606 GN=EEF1E1-BLOC1S5 PE=4 SV=2		"COG0625(O:Posttranslational modification, protein turnover, chaperones )"	COG0625(glutathione s-transferase)	K15439	"EEF1E1, AIMP3"			"GO:0005737(cellular_component:cytoplasm); GO:0008285(biological_process:negative regulation of cell proliferation); GO:0004364(molecular_function:glutathione transferase activity); GO:0016021(cellular_component:integral component of membrane); GO:0006749(biological_process:glutathione metabolic process); GO:2001235(biological_process:positive regulation of apoptotic signaling pathway); GO:0003746(molecular_function:translation elongation factor activity); GO:0005829(cellular_component:cytosol); GO:0005634(cellular_component:nucleus); GO:0005739(cellular_component:mitochondrion); GO:0005515(molecular_function:protein binding); GO:0034551(biological_process:mitochondrial respiratory chain complex III assembly); GO:0006418(biological_process:tRNA aminoacylation for protein translation); GO:0043517(biological_process:positive regulation of DNA damage response, signal transduction by p53 class mediator); GO:0006414(biological_process:translational elongation); GO:2000774(biological_process:positive regulation of cellular senescence); GO:0005524(molecular_function:ATP binding); GO:0070062(cellular_component:extracellular exosome)"	cytoplasmic	gi|119575628|gb|EAW55224.1|( hCG2043275 [Homo sapiens])	
C9JEJ2	1.041	0.904	0.122	0.868395773	-0.203575391	no change	no	-0.913640169	Lz_ssc|ZCDZ	Choline-phosphate cytidylyltransferase A OS=Homo sapiens OX=9606 GN=PCYT1A PE=1 SV=1		COG0615(I:Lipid transport and metabolism); COG0615(M:Cell wall/membrane/envelope biogenesis)	COG0615(cytidylyltransferase); COG0615(cytidylyltransferase)	K00967;K00968	PCYT1;PCYT2	hsa00440(Phosphonate and phosphinate metabolism); hsa05231(Choline metabolism in cancer); hsa00564(Glycerophospholipid metabolism)	PF01467.23(CTP_transf_like:Cytidylyltransferase-like)	GO:0006657(biological_process:CDP-choline pathway); GO:0042587(cellular_component:glycogen granule); GO:0004105(molecular_function:choline-phosphate cytidylyltransferase activity); GO:0003824(molecular_function:catalytic activity); GO:0005829(cellular_component:cytosol); GO:0009058(biological_process:biosynthetic process); GO:0005789(cellular_component:endoplasmic reticulum membrane); GO:0006265(biological_process:DNA topological change); GO:0003917(molecular_function:DNA topoisomerase type I activity); GO:0008289(molecular_function:lipid binding); GO:0003677(molecular_function:DNA binding); GO:0042803(molecular_function:protein homodimerization activity)	nuclear	gi|355560165|gb|EHH16893.1|( hypothetical protein EGK_12265 [Macaca mulatta])	
C9JF17	1.154	1.133	0.8582	0.981802426	-0.026495363	no change	no	-0.06641149	Lz_ssc|ZCDZ	Apolipoprotein D (Fragment) OS=Homo sapiens OX=9606 GN=APOD PE=1 SV=1		COG3040(M:Cell wall/membrane/envelope biogenesis )	COG3040(Outer membrane lipoprotein)	K18271;K03098	APOD;RBP4		PF08212.9(Lipocalin_2:Lipocalin-like domain); PF00061.20(Lipocalin:Lipocalin / cytosolic fatty-acid binding protein family)	"GO:0022626(cellular_component:cytosolic ribosome); GO:0005783(cellular_component:endoplasmic reticulum); GO:0006869(biological_process:lipid transport); GO:0042493(biological_process:response to drug); GO:0030425(cellular_component:dendrite); GO:0015485(molecular_function:cholesterol binding); GO:0001525(biological_process:angiogenesis); GO:0051895(biological_process:negative regulation of focal adhesion assembly); GO:0010642(biological_process:negative regulation of platelet-derived growth factor receptor signaling pathway); GO:0005615(cellular_component:extracellular space); GO:0014012(biological_process:peripheral nervous system axon regeneration); GO:2000405(biological_process:negative regulation of T cell migration); GO:0048471(cellular_component:perinuclear region of cytoplasm); GO:0043025(cellular_component:neuronal cell body); GO:0005319(molecular_function:lipid transporter activity); GO:0048662(biological_process:negative regulation of smooth muscle cell proliferation); GO:2000098(biological_process:negative regulation of smooth muscle cell-matrix adhesion); GO:0008289(molecular_function:lipid binding); GO:0042308(biological_process:negative regulation of protein import into nucleus); GO:0007568(biological_process:aging); GO:0000302(biological_process:response to reactive oxygen species); GO:0060588(biological_process:negative regulation of lipoprotein lipid oxidation); GO:0070062(cellular_component:extracellular exosome); GO:1900016(biological_process:negative regulation of cytokine production involved in inflammatory response); GO:0005975(biological_process:carbohydrate metabolic process); GO:0007420(biological_process:brain development); GO:0042246(biological_process:tissue regeneration); GO:0071638(biological_process:negative regulation of monocyte chemotactic protein-1 production); GO:0005515(molecular_function:protein binding); GO:0004553(molecular_function:hydrolase activity, hydrolyzing O-glycosyl compounds); GO:0006006(biological_process:glucose metabolic process)"	lysosomal	gi|60652887|gb|AAX29138.1|( apolipoprotein D [synthetic construct])	
C9JIF9	1.068	1.086	0.7748	1.016853933	0.024112456	no change	no	-0.110810388	Lz_ssc|ZCDZ	Acylamino-acid-releasing enzyme OS=Homo sapiens OX=9606 GN=APEH PE=1 SV=1		COG1506(E:Amino acid transport and metabolism )	COG1506(peptidase s9 prolyl oligopeptidase active site domain protein)	K01303;K08674	APEH;FAP		"PF00326.18(Peptidase_S9:Prolyl oligopeptidase family); PF12146.5(Hydrolase_4:Serine aminopeptidase, S33); PF00561.17(Abhydrolase_1:alpha/beta hydrolase fold); PF01738.15(DLH:Dienelactone hydrolase family)"	GO:0004252(molecular_function:serine-type endopeptidase activity); GO:0070062(cellular_component:extracellular exosome); GO:0016021(cellular_component:integral component of membrane); GO:0031965(cellular_component:nuclear membrane); GO:0008242(molecular_function:omega peptidase activity); GO:0044822(molecular_function:poly(A) RNA binding); GO:0005515(molecular_function:protein binding); GO:0006508(biological_process:proteolysis); GO:0006415(biological_process:translational termination); GO:0050435(biological_process:beta-amyloid metabolic process); GO:0005829(cellular_component:cytosol); GO:0008236(molecular_function:serine-type peptidase activity)	cytoplasmic	gi|820984092|ref|XP_012352583.1|( PREDICTED: acylamino-acid-releasing enzyme isoform X1 [Nomascus leucogenys])	
C9JIZ6	1.122	1.066	0.4763	0.950089127	-0.073865238	no change	no	-0.322119418	Lz_ssc|ZCDZ	Prosaposin OS=Homo sapiens OX=9606 GN=PSAP PE=1 SV=2				K12382	"PSAP, SGP1"	hsa04142(Lysosome)	"PF05184.12(SapB_1:Saposin-like type B, region 1); PF03489.14(SapB_2:Saposin-like type B, region 2); PF02199.12(SapA:Saposin A-type domain)"	GO:0006869(biological_process:lipid transport); GO:0060736(biological_process:prostate gland growth); GO:0008047(molecular_function:enzyme activator activity); GO:0001664(molecular_function:G-protein coupled receptor binding); GO:0043085(biological_process:positive regulation of catalytic activity); GO:0043202(cellular_component:lysosomal lumen); GO:0005615(cellular_component:extracellular space); GO:0016021(cellular_component:integral component of membrane); GO:0005739(cellular_component:mitochondrion); GO:1903206(biological_process:negative regulation of hydrogen peroxide-induced cell death); GO:0071310(biological_process:cellular response to organic substance); GO:0005509(molecular_function:calcium ion binding); GO:0010506(biological_process:regulation of autophagy); GO:0006665(biological_process:sphingolipid metabolic process); GO:0006687(biological_process:glycosphingolipid metabolic process); GO:0006629(biological_process:lipid metabolic process); GO:0019216(biological_process:regulation of lipid metabolic process); GO:0008289(molecular_function:lipid binding); GO:0043410(biological_process:positive regulation of MAPK cascade); GO:0060742(biological_process:epithelial cell differentiation involved in prostate gland development); GO:0070062(cellular_component:extracellular exosome); GO:0043231(cellular_component:intracellular membrane-bounded organelle); GO:0005764(cellular_component:lysosome); GO:0005765(cellular_component:lysosomal membrane); GO:0007193(biological_process:adenylate cyclase-inhibiting G-protein coupled receptor signaling pathway); GO:0002576(biological_process:platelet degranulation)	extracellular	gi|110224476|ref|NP_001035930.1|( prosaposin isoform b preproprotein [Homo sapiens])	
C9JKG1	0.7283	1.077	0.02947	1.478786214	0.5644135	up	yes	-1.530619864	Lz_ssc|ZCDZ	Biglycan (Fragment) OS=Homo sapiens OX=9606 GN=BGN PE=1 SV=1		COG4886(S:Function unknown )	COG4886(leucine Rich Repeat)	K08120;K06839;K04660;K08118;K08125	DCN;ASPN;PRELP;BGN;SLIT2	hsa04350(TGF-beta signaling pathway); hsa05205(Proteoglycans in cancer); hsa04360(Axon guidance)	PF13855.3(LRR_8:Leucine rich repeat); PF01462.15(LRRNT:Leucine rich repeat N-terminal domain); PF12799.4(LRR_4:Leucine Rich repeats (2 copies))	GO:0030207(biological_process:chondroitin sulfate catabolic process); GO:0005539(molecular_function:glycosaminoglycan binding); GO:0005201(molecular_function:extracellular matrix structural constituent); GO:0006469(biological_process:negative regulation of protein kinase activity); GO:0046426(biological_process:negative regulation of JAK-STAT cascade); GO:0019221(biological_process:cytokine-mediated signaling pathway); GO:0050840(molecular_function:extracellular matrix binding); GO:0030206(biological_process:chondroitin sulfate biosynthetic process); GO:0009986(cellular_component:cell surface); GO:0043202(cellular_component:lysosomal lumen); GO:0030208(biological_process:dermatan sulfate biosynthetic process); GO:0004860(molecular_function:protein kinase inhibitor activity); GO:0001974(biological_process:blood vessel remodeling); GO:0005796(cellular_component:Golgi lumen); GO:0030198(biological_process:extracellular matrix organization); GO:0019800(biological_process:peptide cross-linking via chondroitin 4-sulfate glycosaminoglycan); GO:0042383(cellular_component:sarcolemma); GO:0030133(cellular_component:transport vesicle); GO:0005578(cellular_component:proteinaceous extracellular matrix); GO:0070062(cellular_component:extracellular exosome)	extracellular	"gi|119593267|gb|EAW72861.1|( biglycan, isoform CRA_a [Homo sapiens])"	
C9JNG9	1.204	1.211	0.9713	1.005813953	0.008363473	no change	no	-0.012646611	Lz_ssc|ZCDZ	Collagen alpha-3(VI) chain (Fragment) OS=Homo sapiens OX=9606 GN=COL6A3 PE=1 SV=1				K06238;K03900	COL6A;VWF	hsa04974(Protein digestion and absorption); hsa04610(Complement and coagulation cascades); hsa04512(ECM-receptor interaction); hsa04510(Focal adhesion); hsa04611(Platelet activation); hsa04151(PI3K-Akt signaling pathway)	PF00092.25(VWA:von Willebrand factor type A domain); PF13519.3(VWA_2:von Willebrand factor type A domain); PF13768.3(VWA_3:von Willebrand factor type A domain)	GO:0007517(biological_process:muscle organ development); GO:0042383(cellular_component:sarcolemma); GO:0005615(cellular_component:extracellular space); GO:0005589(cellular_component:collagen type VI trimer); GO:0005788(cellular_component:endoplasmic reticulum lumen); GO:0030574(biological_process:collagen catabolic process); GO:0007155(biological_process:cell adhesion); GO:0030198(biological_process:extracellular matrix organization); GO:0004867(molecular_function:serine-type endopeptidase inhibitor activity); GO:0010951(biological_process:negative regulation of endopeptidase activity); GO:0070062(cellular_component:extracellular exosome)	extracellular	gi|530371359|ref|XP_005246122.1|( PREDICTED: collagen alpha-3(VI) chain isoform X3 [Homo sapiens])	
C9JRZ6	1.303	0.9478	0.01604	0.727398312	-0.459182518	down	yes	-1.794795636	Lz_ssc|ZCDZ	MICOS complex subunit OS=Homo sapiens OX=9606 GN=CHCHD3 PE=1 SV=2				K17564;K17563	"CHCHD3, MINOS3;CHCHD6"		PF05300.8(DUF737:Protein of unknown function (DUF737))	"GO:0001227(molecular_function:transcriptional repressor activity, RNA polymerase II transcription regulatory region sequence-specific binding); GO:0016020(cellular_component:membrane); GO:0070062(cellular_component:extracellular exosome); GO:0000122(biological_process:negative regulation of transcription from RNA polymerase II promoter); GO:0005634(cellular_component:nucleus); GO:0006810(biological_process:transport); GO:0005739(cellular_component:mitochondrion); GO:0005743(cellular_component:mitochondrial inner membrane); GO:0008053(biological_process:mitochondrial fusion); GO:0019902(molecular_function:phosphatase binding); GO:0032947(molecular_function:protein complex scaffold); GO:0042407(biological_process:cristae formation); GO:0061617(cellular_component:MICOS complex)"	cytoplasmic	gi|953768340|ref|NP_001304106.1|( MICOS complex subunit MIC19 isoform 1 [Homo sapiens])	
C9JSZ1	0.9042	0.947	0.6392	1.04733466	0.066722508	no change	no	-0.194363234	Lz_ssc|ZCDZ	Far upstream element-binding protein 1 (Fragment) OS=Homo sapiens OX=9606 GN=FUBP1 PE=1 SV=1				K18406;K17392;K13210	"FUBP;IGF2BP2;TDRKH, TDRD2"		PF00013.26(KH_1:KH domain); PF07650.14(KH_2:KH domain)	GO:0005654(cellular_component:nucleoplasm); GO:0003723(molecular_function:RNA binding); GO:0003676(molecular_function:nucleic acid binding)	nuclear	gi|987400992|ref|XP_015391717.1|( PREDICTED: far upstream element-binding protein 1 isoform X2 [Panthera tigris altaica])	
C9JU00	1.282	1.169	0.3512	0.911856474	-0.133121332	no change	no	-0.454445493	Lz_ssc|ZCDZ	Fibrinogen gamma chain (Fragment) OS=Homo sapiens OX=9606 GN=FGG PE=1 SV=1				K03905;K03904;K08767	"ANGPTL4, PGAR;FGG;FGB"	hsa03320(PPAR signaling pathway); hsa04611(Platelet activation); hsa04610(Complement and coagulation cascades); hsa05150(Staphylococcus aureus infection)	"PF08702.7(Fib_alpha:Fibrinogen alpha/beta chain family); PF00147.15(Fibrinogen_C:Fibrinogen beta and gamma chains, C-terminal globular domain)"	"GO:1902042(biological_process:negative regulation of extrinsic apoptotic signaling pathway via death domain receptors); GO:0009897(cellular_component:external side of plasma membrane); GO:0045921(biological_process:positive regulation of exocytosis); GO:0034116(biological_process:positive regulation of heterotypic cell-cell adhesion); GO:0007596(biological_process:blood coagulation); GO:0007160(biological_process:cell-matrix adhesion); GO:0045907(biological_process:positive regulation of vasoconstriction); GO:0070062(cellular_component:extracellular exosome); GO:0031093(cellular_component:platelet alpha granule lumen); GO:1900026(biological_process:positive regulation of substrate adhesion-dependent cell spreading); GO:0072378(biological_process:blood coagulation, fibrin clot formation); GO:0002576(biological_process:platelet degranulation); GO:0031639(biological_process:plasminogen activation); GO:0003712(molecular_function:transcription cofactor activity); GO:0072562(cellular_component:blood microparticle); GO:0005198(molecular_function:structural molecule activity); GO:0046872(molecular_function:metal ion binding); GO:0000278(biological_process:mitotic cell cycle); GO:0008134(molecular_function:transcription factor binding); GO:0030674(molecular_function:protein binding, bridging); GO:2000352(biological_process:negative regulation of endothelial cell apoptotic process); GO:0051592(biological_process:response to calcium ion); GO:0090277(biological_process:positive regulation of peptide hormone secretion); GO:0005938(cellular_component:cell cortex); GO:0050839(molecular_function:cell adhesion molecule binding); GO:0030168(biological_process:platelet activation); GO:0051258(biological_process:protein polymerization); GO:0042730(biological_process:fibrinolysis); GO:0050714(biological_process:positive regulation of protein secretion); GO:0003700(molecular_function:transcription factor activity, sequence-specific DNA binding); GO:0005577(cellular_component:fibrinogen complex); GO:0030198(biological_process:extracellular matrix organization); GO:0005667(cellular_component:transcription factor complex); GO:0005102(molecular_function:receptor binding); GO:0070374(biological_process:positive regulation of ERK1 and ERK2 cascade); GO:0070527(biological_process:platelet aggregation)"	cytoplasmic	"gi|30585049|gb|AAP36797.1|( Homo sapiens fibrinogen, gamma polypeptide [synthetic construct])"	
C9JV77	1.274	1.034	0.1675	0.811616954	-0.301129092	down	no	-0.775985189	Lz_ssc|ZCDZ	Alpha-2-HS-glycoprotein OS=Homo sapiens OX=9606 GN=AHSG PE=1 SV=1							PF00031.18(Cystatin:Cystatin domain)	GO:0050766(biological_process:positive regulation of phagocytosis); GO:0005794(cellular_component:Golgi apparatus); GO:0042326(biological_process:negative regulation of phosphorylation); GO:0005615(cellular_component:extracellular space); GO:0031093(cellular_component:platelet alpha granule lumen); GO:0019210(molecular_function:kinase inhibitor activity); GO:0070062(cellular_component:extracellular exosome); GO:0016021(cellular_component:integral component of membrane); GO:0008324(molecular_function:cation transmembrane transporter activity); GO:0050727(biological_process:regulation of inflammatory response); GO:0072562(cellular_component:blood microparticle); GO:0046627(biological_process:negative regulation of insulin receptor signaling pathway); GO:0001501(biological_process:skeletal system development); GO:0006953(biological_process:acute-phase response); GO:0010951(biological_process:negative regulation of endopeptidase activity); GO:0004869(molecular_function:cysteine-type endopeptidase inhibitor activity); GO:0030502(biological_process:negative regulation of bone mineralization); GO:0031012(cellular_component:extracellular matrix); GO:0006907(biological_process:pinocytosis); GO:0002576(biological_process:platelet degranulation)	extracellular	gi|156523970|ref|NP_001613.2|( alpha-2-HS-glycoprotein preproprotein [Homo sapiens])	
C9JXA7	1.083	1.06	0.7391	0.978762696	-0.030968978	no change	no	-0.131296798	Lz_ssc|ZCDZ	Ragulator complex protein LAMTOR4 OS=Homo sapiens OX=9606 GN=LAMTOR4 PE=1 SV=1				K20399	LAMTOR4	hsa04150(mTOR signaling pathway)		GO:0043547(biological_process:positive regulation of GTPase activity); GO:0071230(biological_process:cellular response to amino acid stimulus); GO:0005085(molecular_function:guanyl-nucleotide exchange factor activity); GO:0016236(biological_process:macroautophagy); GO:0032947(molecular_function:protein complex scaffold); GO:0061462(biological_process:protein localization to lysosome); GO:0007050(biological_process:cell cycle arrest); GO:0005765(cellular_component:lysosomal membrane); GO:0008361(biological_process:regulation of cell size); GO:0007165(biological_process:signal transduction); GO:0032008(biological_process:positive regulation of TOR signaling); GO:0071986(cellular_component:Ragulator complex)	cytoplasmic	gi|795173752|ref|XP_011799278.1|( PREDICTED: ragulator complex protein LAMTOR4 isoform X1 [Colobus angolensis palliatus])	
D3DQV9	0.8945	0.943	0.5807	1.054220235	0.076176289	no change	no	-0.236048174	Lz_ssc|ZCDZ	Eukaryotic translation initiation factor 4 gamma 2 (Fragment) OS=Homo sapiens OX=9606 GN=EIF4G2 PE=1 SV=1				K03260	EIF4G	hsa03013(RNA transport); hsa05416(Viral myocarditis)	PF02854.16(MIF4G:MIF4G domain); PF02020.15(W2:eIF4-gamma/eIF5/eIF2-epsilon); PF02847.14(MA3:MA3 domain)	GO:0007507(biological_process:heart development); GO:0005834(cellular_component:heterotrimeric G-protein complex); GO:0007186(biological_process:G-protein coupled receptor signaling pathway); GO:0005829(cellular_component:cytosol); GO:0045773(biological_process:positive regulation of axon extension); GO:0030424(cellular_component:axon); GO:0060999(biological_process:positive regulation of dendritic spine development); GO:0003723(molecular_function:RNA binding); GO:0004871(molecular_function:signal transducer activity); GO:0045727(biological_process:positive regulation of translation); GO:0006413(biological_process:translational initiation); GO:0003743(molecular_function:translation initiation factor activity)	cytoplasmic	gi|942060135|ref|XP_014334358.1|( PREDICTED: eukaryotic translation initiation factor 4 gamma 2 [Bos mutus])	
D3YTG3	1.39	0.9672	0.03193	0.695827338	-0.523198733	down	yes	-1.495801081	Lz_ssc|ZCDZ	Target of Nesh-SH3 OS=Homo sapiens OX=9606 GN=ABI3BP PE=1 SV=1				K06766	NEO1	hsa04514(Cell adhesion molecules (CAMs))	PF00041.18(fn3:Fibronectin type III domain)		ER	gi|530374266|ref|XP_005247340.1|( PREDICTED: target of Nesh-SH3 isoform X3 [Homo sapiens])	
D6R956	0.8982	0.8728	0.7342	0.97172122	-0.04138562	no change	no	-0.13418562	Lz_ssc|ZCDZ	Ubiquitin carboxyl-terminal hydrolase OS=Homo sapiens OX=9606 GN=UCHL1 PE=1 SV=1				K05611;K05609	"UCHL3, YUH1;UCHL1"	hsa05012(Parkinson's disease)	"PF01088.18(Peptidase_C12:Ubiquitin carboxyl-terminal hydrolase, family 1)"	GO:0019896(biological_process:axonal transport of mitochondrion); GO:0031694(molecular_function:alpha-2A adrenergic receptor binding); GO:0050905(biological_process:neuromuscular process); GO:0002931(biological_process:response to ischemia); GO:0005789(cellular_component:endoplasmic reticulum membrane); GO:0043407(biological_process:negative regulation of MAP kinase activity); GO:0003677(molecular_function:DNA binding); GO:0007412(biological_process:axon target recognition); GO:0008234(molecular_function:cysteine-type peptidase activity); GO:0044306(cellular_component:neuron projection terminus); GO:0070062(cellular_component:extracellular exosome); GO:0043209(cellular_component:myelin sheath); GO:0043161(biological_process:proteasome-mediated ubiquitin-dependent protein catabolic process); GO:0005634(cellular_component:nucleus); GO:1904115(cellular_component:axon cytoplasm); GO:0004843(molecular_function:thiol-dependent ubiquitin-specific protease activity); GO:0005654(cellular_component:nucleoplasm); GO:0006511(biological_process:ubiquitin-dependent protein catabolic process); GO:0019233(biological_process:sensory perception of pain); GO:0006508(biological_process:proteolysis); GO:0016579(biological_process:protein deubiquitination); GO:0016241(biological_process:regulation of macroautophagy); GO:0043130(molecular_function:ubiquitin binding); GO:0016787(molecular_function:hydrolase activity); GO:0008283(biological_process:cell proliferation); GO:0008242(molecular_function:omega peptidase activity); GO:0048747(biological_process:muscle fiber development); GO:0007628(biological_process:adult walking behavior); GO:0042755(biological_process:eating behavior); GO:0005886(cellular_component:plasma membrane); GO:0016874(molecular_function:ligase activity); GO:0036459(molecular_function:thiol-dependent ubiquitinyl hydrolase activity); GO:0031625(molecular_function:ubiquitin protein ligase binding); GO:0043025(cellular_component:neuronal cell body); GO:0005829(cellular_component:cytosol); GO:0005622(cellular_component:intracellular); GO:0004197(molecular_function:cysteine-type endopeptidase activity); GO:0008233(molecular_function:peptidase activity)	cytoplasmic	gi|21361091|ref|NP_004172.2|( ubiquitin carboxyl-terminal hydrolase isozyme L1 [Homo sapiens])	
D6RBW1	1.055	0.9452	0.2496	0.895924171	-0.158551465	no change	no	-0.602755419	Lz_ssc|ZCDZ	Eukaryotic translation initiation factor 4E OS=Homo sapiens OX=9606 GN=EIF4E PE=1 SV=1		"COG5053(J:Translation, ribosomal structure and biogenesis )"	COG5053(eukaryotic translation initiation factor)	K03259	EIF4E	hsa01521(EGFR tyrosine kinase inhibitor resistance); hsa04211(Longevity regulating pathway); hsa04910(Insulin signaling pathway); hsa03013(RNA transport); hsa04066(HIF-1 signaling pathway); hsa04150(mTOR signaling pathway); hsa04151(PI3K-Akt signaling pathway)	PF01652.15(IF4E:Eukaryotic initiation factor 4E)	GO:0030324(biological_process:lung development); GO:0000932(cellular_component:cytoplasmic mRNA processing body); GO:0000082(biological_process:G1/S transition of mitotic cell cycle); GO:0019899(molecular_function:enzyme binding); GO:0036464(cellular_component:cytoplasmic ribonucleoprotein granule); GO:0070491(molecular_function:repressing transcription factor binding); GO:0005737(cellular_component:cytoplasm); GO:0070062(cellular_component:extracellular exosome); GO:0016281(cellular_component:eukaryotic translation initiation factor 4F complex); GO:0033391(cellular_component:chromatoid body); GO:0045665(biological_process:negative regulation of neuron differentiation); GO:0048471(cellular_component:perinuclear region of cytoplasm); GO:0001662(biological_process:behavioral fear response); GO:0044822(molecular_function:poly(A) RNA binding); GO:0006406(biological_process:mRNA export from nucleus); GO:0003723(molecular_function:RNA binding); GO:0045931(biological_process:positive regulation of mitotic cell cycle); GO:0005845(cellular_component:mRNA cap binding complex); GO:0015630(cellular_component:microtubule cytoskeleton); GO:0000339(molecular_function:RNA cap binding); GO:0008017(molecular_function:microtubule binding); GO:0003777(molecular_function:microtubule motor activity); GO:0043515(molecular_function:kinetochore binding); GO:0031370(molecular_function:eukaryotic initiation factor 4G binding); GO:0051315(biological_process:attachment of mitotic spindle microtubules to kinetochore); GO:0000289(biological_process:nuclear-transcribed mRNA poly(A) tail shortening); GO:0010494(cellular_component:cytoplasmic stress granule); GO:0019827(biological_process:stem cell population maintenance); GO:0005829(cellular_component:cytosol); GO:0007018(biological_process:microtubule-based movement); GO:0005524(molecular_function:ATP binding); GO:0016032(biological_process:viral process); GO:0017148(biological_process:negative regulation of translation); GO:0016442(cellular_component:RISC complex); GO:0006413(biological_process:translational initiation); GO:0006412(biological_process:translation); GO:0003743(molecular_function:translation initiation factor activity)	cytoplasmic	gi|578808863|ref|XP_006714189.1|( PREDICTED: eukaryotic translation initiation factor 4E isoform X1 [Homo sapiens])	
D6RBZ0	1.05	0.9798	0.1454	0.933142857	-0.099830131	no change	no	-0.837435593	Lz_ssc|ZCDZ	Heterogeneous nuclear ribonucleoprotein A/B OS=Homo sapiens OX=9606 GN=HNRNPAB PE=1 SV=1		COG0724(R:General function prediction only )	COG0724(Rna-binding protein)	K12741;K14411;K13044	HNRNPABD;HNRNPA1_3;MSI	hsa03015(mRNA surveillance pathway); hsa03040(Spliceosome)	"PF00076.19(RRM_1:RNA recognition motif. (a.k.a. RRM, RBD, or RNP domain)); PF16367.2(RRM_7:RNA recognition motif); PF08143.8(CBFNT:CBFNT (NUC161) domain)"	"GO:0005737(cellular_component:cytoplasm); GO:0043565(molecular_function:sequence-specific DNA binding); GO:0030529(cellular_component:intracellular ribonucleoprotein complex); GO:0005515(molecular_function:protein binding); GO:0003700(molecular_function:transcription factor activity, sequence-specific DNA binding); GO:0000166(molecular_function:nucleotide binding); GO:0097190(biological_process:apoptotic signaling pathway); GO:0001837(biological_process:epithelial to mesenchymal transition); GO:0005654(cellular_component:nucleoplasm); GO:0090575(cellular_component:RNA polymerase II transcription factor complex); GO:0019013(cellular_component:viral nucleocapsid); GO:0045893(biological_process:positive regulation of transcription, DNA-templated); GO:0003676(molecular_function:nucleic acid binding); GO:0003723(molecular_function:RNA binding); GO:0003729(molecular_function:mRNA binding); GO:1901222(biological_process:regulation of NIK/NF-kappaB signaling)"	nuclear	gi|55956919|ref|NP_112556.2|( heterogeneous nuclear ribonucleoprotein A/B isoform a [Homo sapiens])	
D6RCM8	0.8462	0.8922	0.7213	1.054360671	0.076368462	no change	no	-0.141884068	Lz_ssc|ZCDZ	Tumor necrosis factor alpha-induced protein 8 OS=Homo sapiens OX=9606 GN=TNFAIP8 PE=1 SV=1							PF05527.8(DUF758:Domain of unknown function (DUF758))	GO:0005737(cellular_component:cytoplasm); GO:0005794(cellular_component:Golgi apparatus); GO:0016021(cellular_component:integral component of membrane); GO:0005654(cellular_component:nucleoplasm); GO:0043154(biological_process:negative regulation of cysteine-type endopeptidase activity involved in apoptotic process); GO:0005515(molecular_function:protein binding); GO:0005886(cellular_component:plasma membrane); GO:0042981(biological_process:regulation of apoptotic process); GO:0043027(molecular_function:cysteine-type endopeptidase inhibitor activity involved in apoptotic process)	mitochondrial	gi|426349727|ref|XP_004042440.1|( PREDICTED: tumor necrosis factor alpha-induced protein 8 isoform 5 [Gorilla gorilla gorilla])	
D6REM4	0.9165	0.8928	0.652	0.974140753	-0.037797854	no change	no	-0.185752404	Lz_ssc|ZCDZ	Casein kinase I isoform alpha OS=Homo sapiens OX=9606 GN=CSNK1A1 PE=1 SV=1				K08959;K08960;K08957	CSNK1D;CSNK1E;CSNK1A	hsa04340(Hedgehog signaling pathway); hsa04540(Gap junction); hsa04392(Hippo signaling pathway -multiple species); hsa05224(Breast cancer); hsa04390(Hippo signaling pathway); hsa04068(FoxO signaling pathway); hsa04710(Circadian rhythm); hsa04310(Wnt signaling pathway)	PF00069.22(Pkinase:Protein kinase domain); PF07714.14(Pkinase_Tyr:Protein tyrosine kinase)	GO:0018105(biological_process:peptidyl-serine phosphorylation); GO:0006909(biological_process:phagocytosis); GO:0045095(cellular_component:keratin filament); GO:1904886(biological_process:beta-catenin destruction complex disassembly); GO:0003677(molecular_function:DNA binding); GO:0032436(biological_process:positive regulation of proteasomal ubiquitin-dependent protein catabolic process); GO:0007067(biological_process:mitotic nuclear division); GO:0051301(biological_process:cell division); GO:0016607(cellular_component:nuclear speck); GO:0005813(cellular_component:centrosome); GO:0016020(cellular_component:membrane); GO:0030529(cellular_component:intracellular ribonucleoprotein complex); GO:0004674(molecular_function:protein serine/threonine kinase activity); GO:0030877(cellular_component:beta-catenin destruction complex); GO:0004672(molecular_function:protein kinase activity); GO:1904424(biological_process:regulation of GTP binding); GO:0005524(molecular_function:ATP binding); GO:0090090(biological_process:negative regulation of canonical Wnt signaling pathway); GO:1904885(biological_process:beta-catenin destruction complex assembly); GO:0006468(biological_process:protein phosphorylation); GO:0007030(biological_process:Golgi organization); GO:0008360(biological_process:regulation of cell shape); GO:0000777(cellular_component:condensed chromosome kinetochore); GO:0005847(cellular_component:mRNA cleavage and polyadenylation specificity factor complex); GO:0045104(biological_process:intermediate filament cytoskeleton organization); GO:0005829(cellular_component:cytosol); GO:0005515(molecular_function:protein binding)	cytoplasmic	gi|16758950|ref|NP_446067.1|( casein kinase I isoform alpha [Rattus norvegicus])	
D6RER5	1.078	1.105	0.6948	1.025046382	0.035689192	no change	no	-0.15814019	Lz_ssc|ZCDZ	Septin-11 OS=Homo sapiens OX=9606 GN=SEPT11 PE=1 SV=1		"COG5019(D:Cell cycle control, cell division, chromosome partitioning); COG5019(Z:Cytoskeleton)"	COG5019(Cell division control protein); COG5019(Cell division control protein)	K16941;K16939;K16940	SEPT14;SEPT10;SEPT6_8_11	hsa05100(Bacterial invasion of epithelial cells)	PF00735.15(Septin:Septin); PF01926.20(MMR_HSR1:50S ribosome-binding GTPase)	GO:0005737(cellular_component:cytoplasm); GO:0001725(cellular_component:stress fiber); GO:0070062(cellular_component:extracellular exosome); GO:0043197(cellular_component:dendritic spine); GO:0016021(cellular_component:integral component of membrane); GO:0051291(biological_process:protein heterooligomerization); GO:0030424(cellular_component:axon); GO:0007049(biological_process:cell cycle); GO:0051301(biological_process:cell division); GO:0000166(molecular_function:nucleotide binding); GO:0030054(cellular_component:cell junction); GO:0005525(molecular_function:GTP binding)	cytoplasmic	gi|528953429|ref|XP_005208155.1|( PREDICTED: septin-11 isoform X1 [Bos taurus])	
D6REX3	0.9465	0.9665	0.7268	1.021130481	0.030167227	no change	no	-0.138585081	Lz_ssc|ZCDZ	Protein transport protein Sec31A OS=Homo sapiens OX=9606 GN=SEC31A PE=1 SV=1				K20409;K13886;K10752;K14005	"CORO1B_1C_6;RBBP4, HAT2, CAF1, MIS16;WDR59;SEC31"	hsa04141(Protein processing in endoplasmic reticulum); hsa04150(mTOR signaling pathway)		GO:0005829(cellular_component:cytosol); GO:0051304(biological_process:chromosome separation); GO:0004712(molecular_function:protein serine/threonine/tyrosine kinase activity); GO:0043231(cellular_component:intracellular membrane-bounded organelle); GO:0007093(biological_process:mitotic cell cycle checkpoint)	cytoplasmic	gi|694907172|ref|XP_009445914.1|( PREDICTED: protein transport protein Sec31A isoform X2 [Pan troglodytes])	
D6RF35	1.117	1.048	0.4742	0.938227395	-0.091990469	no change	no	-0.32403845	Lz_ssc|ZCDZ	Vitamin D-binding protein OS=Homo sapiens OX=9606 GN=GC PE=1 SV=1				K16141;K12258;K16144	ALB;GC;AFP	hsa04918(Thyroid hormone synthesis); hsa04390(Hippo signaling pathway)	"PF00273.17(Serum_albumin:Serum albumin family); PF09164.7(VitD-bind_III:Vitamin D binding protein, domain III)"	GO:0032355(biological_process:response to estradiol); GO:0043202(cellular_component:lysosomal lumen); GO:0005615(cellular_component:extracellular space); GO:0051183(molecular_function:vitamin transporter activity); GO:0007595(biological_process:lactation); GO:0007565(biological_process:female pregnancy); GO:0005829(cellular_component:cytosol); GO:0031667(biological_process:response to nutrient levels); GO:0070062(cellular_component:extracellular exosome); GO:0030424(cellular_component:axon); GO:0003779(molecular_function:actin binding); GO:0090482(molecular_function:vitamin transmembrane transporter activity); GO:0005576(cellular_component:extracellular region); GO:0072562(cellular_component:blood microparticle); GO:0005499(molecular_function:vitamin D binding); GO:1902118(molecular_function:calcidiol binding); GO:0042359(biological_process:vitamin D metabolic process); GO:0048471(cellular_component:perinuclear region of cytoplasm); GO:0035461(biological_process:vitamin transmembrane transport); GO:0048545(biological_process:response to steroid hormone); GO:0051180(biological_process:vitamin transport)	cytoplasmic	gi|324021745|ref|NP_001191236.1|( vitamin D-binding protein isoform 3 precursor [Homo sapiens])	
D6RFN0	1.137	1.118	0.7754	0.983289358	-0.024312066	no change	no	-0.110474203	Lz_ssc|ZCDZ	COP9 signalosome complex subunit 4 OS=Homo sapiens OX=9606 GN=COPS4 PE=1 SV=1				K12178;K03035	"COPS4, CSN4;PSMD12, RPN5"	hsa03050(Proteasome); hsa05169(Epstein-Barr virus infection)	PF01399.24(PCI:PCI domain)	"GO:0005737(cellular_component:cytoplasm); GO:0016607(cellular_component:nuclear speck); GO:0019784(molecular_function:NEDD8-specific protease activity); GO:0006283(biological_process:transcription-coupled nucleotide-excision repair); GO:0008021(cellular_component:synaptic vesicle); GO:0070062(cellular_component:extracellular exosome); GO:0005829(cellular_component:cytosol); GO:0031145(biological_process:anaphase-promoting complex-dependent catabolic process); GO:0000715(biological_process:nucleotide-excision repair, DNA damage recognition); GO:0005654(cellular_component:nucleoplasm); GO:0005515(molecular_function:protein binding); GO:0008180(cellular_component:COP9 signalosome); GO:0010388(biological_process:cullin deneddylation); GO:0030071(biological_process:regulation of mitotic metaphase/anaphase transition); GO:0030054(cellular_component:cell junction); GO:0005680(cellular_component:anaphase-promoting complex)"	cytoplasmic	gi|38373690|ref|NP_057213.2|( COP9 signalosome complex subunit 4 isoform 1 [Homo sapiens])	
D6W5Y5	0.9442	0.9345	0.8281	0.989726753	-0.014897819	no change	no	-0.081917215	Lz_ssc|ZCDZ	"Cold inducible RNA binding protein, isoform CRA_c OS=Homo sapiens OX=9606 GN=CIRBP PE=1 SV=1"		COG0724(R:General function prediction only )	COG0724(Rna-binding protein)	K13195;K13186;K12885	"CIRBP;RBM3;RBMX, HNRNPG"	hsa03040(Spliceosome)	"PF00076.19(RRM_1:RNA recognition motif. (a.k.a. RRM, RBD, or RNP domain))"	GO:0010494(cellular_component:cytoplasmic stress granule); GO:0005654(cellular_component:nucleoplasm); GO:0005515(molecular_function:protein binding); GO:0005730(cellular_component:nucleolus); GO:0070181(molecular_function:small ribosomal subunit rRNA binding); GO:0005634(cellular_component:nucleus); GO:0034063(biological_process:stress granule assembly); GO:0000166(molecular_function:nucleotide binding); GO:0098869(biological_process:cellular oxidant detoxification); GO:0009409(biological_process:response to cold); GO:0009411(biological_process:response to UV); GO:0003723(molecular_function:RNA binding); GO:0003676(molecular_function:nucleic acid binding); GO:0017148(biological_process:negative regulation of translation); GO:0030371(molecular_function:translation repressor activity); GO:0045727(biological_process:positive regulation of translation); GO:0048255(biological_process:mRNA stabilization); GO:0004601(molecular_function:peroxidase activity); GO:0003730(molecular_function:mRNA 3'-UTR binding)	nuclear	gi|664806037|ref|NP_001287758.1|( cold-inducible RNA-binding protein isoform 3 [Homo sapiens])	
E5KLJ9	1.025	1.023	0.9737	0.99804878	-0.002817765	no change	no	-0.01157483	Lz_ssc|ZCDZ	"Dynamin-like 120 kDa protein, mitochondrial OS=Homo sapiens OX=9606 GN=OPA1 PE=1 SV=1"		COG0699(R:General function prediction only )	COG0699(Dynamin family)	K17065;K01528;K17079	DNM;DNM1L;OPA1	hsa04961(Endocrine and other factor-regulated calcium reabsorption); hsa05100(Bacterial invasion of epithelial cells); hsa04621(NOD-like receptor signaling pathway); hsa04721(Synaptic vesicle cycle); hsa04072(Phospholipase D signaling pathway); hsa04144(Endocytosis); hsa04668(TNF signaling pathway)	PF00350.20(Dynamin_N:Dynamin family)	GO:0090398(biological_process:cellular senescence); GO:0000002(biological_process:mitochondrial genome maintenance); GO:0007601(biological_process:visual perception); GO:0005829(cellular_component:cytosol); GO:0006915(biological_process:apoptotic process); GO:0003924(molecular_function:GTPase activity); GO:0008053(biological_process:mitochondrial fusion); GO:0005739(cellular_component:mitochondrion); GO:0000166(molecular_function:nucleotide binding); GO:0005654(cellular_component:nucleoplasm); GO:0030061(cellular_component:mitochondrial crista); GO:0005741(cellular_component:mitochondrial outer membrane); GO:0090201(biological_process:negative regulation of release of cytochrome c from mitochondria); GO:0005758(cellular_component:mitochondrial intermembrane space); GO:1902236(biological_process:negative regulation of endoplasmic reticulum stress-induced intrinsic apoptotic signaling pathway); GO:0007007(biological_process:inner mitochondrial membrane organization); GO:0007005(biological_process:mitochondrion organization); GO:0005525(molecular_function:GTP binding)	cytoplasmic	"gi|18860841|ref|NP_570848.1|( dynamin-like 120 kDa protein, mitochondrial isoform 6 [Homo sapiens])"	
E5RIF9	0.9658	0.9452	0.8353	0.978670532	-0.031104834	no change	no	-0.078157519	Lz_ssc|ZCDZ	Carbonic anhydrase 1 (Fragment) OS=Homo sapiens OX=9606 GN=CA1 PE=1 SV=1		COG3338(P:Inorganic ion transport and metabolism )	COG3338(Carbonic AnHydrase)	K01672;K18245	CA2;CA	hsa04971(Gastric acid secretion); hsa04972(Pancreatic secretion); hsa04966(Collecting duct acid secretion); hsa04976(Bile secretion); hsa04964(Proximal tubule bicarbonate reclamation); hsa00910(Nitrogen metabolism)	PF00194.18(Carb_anhydrase:Eukaryotic-type carbonic anhydrase)	GO:0005737(cellular_component:cytoplasm); GO:0015701(biological_process:bicarbonate transport); GO:0004089(molecular_function:carbonate dehydratase activity); GO:0070062(cellular_component:extracellular exosome); GO:0006730(biological_process:one-carbon metabolic process); GO:0006810(biological_process:transport); GO:0005622(cellular_component:intracellular); GO:0003723(molecular_function:RNA binding); GO:0005515(molecular_function:protein binding); GO:0046872(molecular_function:metal ion binding); GO:0004064(molecular_function:arylesterase activity); GO:0005829(cellular_component:cytosol); GO:0008270(molecular_function:zinc ion binding)	cytoplasmic	gi|4502517|ref|NP_001729.1|( carbonic anhydrase 1 isoform a [Homo sapiens])	
E5RIM7	0.8902	0.9778	0.06294	1.098404853	0.135409905	no change	no	-1.201073261	Lz_ssc|ZCDZ	Copper transport protein ATOX1 OS=Homo sapiens OX=9606 GN=ATOX1 PE=1 SV=1		COG2608(P:Inorganic ion transport and metabolism )	COG2608(heavy metal transport detoxification protein)	K07213	"ATOX1, ATX1, copZ, golB"	hsa04978(Mineral absorption)	PF00403.23(HMA:Heavy-metal-associated domain)	GO:0032767(molecular_function:copper-dependent protein binding); GO:0005829(cellular_component:cytosol); GO:0035434(biological_process:copper ion transmembrane transport); GO:0015680(biological_process:intracellular copper ion transport); GO:0030001(biological_process:metal ion transport); GO:0004672(molecular_function:protein kinase activity); GO:0016531(molecular_function:copper chaperone activity); GO:0005375(molecular_function:copper ion transmembrane transporter activity); GO:0046872(molecular_function:metal ion binding); GO:0006979(biological_process:response to oxidative stress); GO:0005524(molecular_function:ATP binding); GO:0006878(biological_process:cellular copper ion homeostasis)	cytoplasmic	"gi|219109288|pdb|3CJK|A(A Chain A, Crystal Structure Of The Adduct Hah1-Cd(Ii)-Mnk1)"	
E5RJD8	0.931	0.9895	0.1159	1.062835661	0.087918539	no change	no	-0.935916564	Lz_ssc|ZCDZ	Tubulin-specific chaperone A OS=Homo sapiens OX=9606 GN=TBCA PE=1 SV=1				K17292	TBCA		PF02970.13(TBCA:Tubulin binding cofactor A)	GO:0005737(cellular_component:cytoplasm); GO:0005856(cellular_component:cytoskeleton); GO:0007023(biological_process:post-chaperonin tubulin folding pathway); GO:0015630(cellular_component:microtubule cytoskeleton); GO:0070062(cellular_component:extracellular exosome); GO:0005730(cellular_component:nucleolus); GO:0005829(cellular_component:cytosol); GO:0051087(molecular_function:chaperone binding); GO:0005654(cellular_component:nucleoplasm); GO:0048487(molecular_function:beta-tubulin binding); GO:0007021(biological_process:tubulin complex assembly); GO:0005874(cellular_component:microtubule); GO:0044822(molecular_function:poly(A) RNA binding)	extracellular	gi|30585151|gb|AAP36848.1|( Homo sapiens tubulin-specific chaperone a [synthetic construct])	
E5RJR5	0.9692	0.9858	0.8381	1.017127528	0.024500576	no change	no	-0.076704159	Lz_ssc|ZCDZ	S-phase kinase-associated protein 1 OS=Homo sapiens OX=9606 GN=SKP1 PE=1 SV=1		"COG5201(O:Posttranslational modification, protein turnover, chaperones )"	COG5201(S-phase kinase--associated protein)	K03094	"SKP1, CBF3D"	hsa04350(TGF-beta signaling pathway); hsa04110(Cell cycle); hsa04114(Oocyte meiosis); hsa04141(Protein processing in endoplasmic reticulum); hsa05168(Herpes simplex infection); hsa04120(Ubiquitin mediated proteolysis); hsa04710(Circadian rhythm); hsa04310(Wnt signaling pathway)	"PF01466.16(Skp1:Skp1 family, dimerisation domain); PF03931.12(Skp1_POZ:Skp1 family, tetramerisation domain)"	GO:0035518(biological_process:histone H2A monoubiquitination); GO:0000086(biological_process:G2/M transition of mitotic cell cycle); GO:0038061(biological_process:NIK/NF-kappaB signaling); GO:0051437(biological_process:positive regulation of ubiquitin-protein ligase activity involved in regulation of mitotic cell cycle transition); GO:0000209(biological_process:protein polyubiquitination); GO:0005737(cellular_component:cytoplasm); GO:0031519(cellular_component:PcG protein complex); GO:0005634(cellular_component:nucleus); GO:0005654(cellular_component:nucleoplasm); GO:0031467(cellular_component:Cul7-RING ubiquitin ligase complex); GO:0002223(biological_process:stimulatory C-type lectin receptor signaling pathway); GO:0050852(biological_process:T cell receptor signaling pathway); GO:0016301(molecular_function:kinase activity); GO:0031146(biological_process:SCF-dependent proteasomal ubiquitin-dependent protein catabolic process); GO:0008013(molecular_function:beta-catenin binding); GO:0051403(biological_process:stress-activated MAPK cascade); GO:0061630(molecular_function:ubiquitin protein ligase activity); GO:0070062(cellular_component:extracellular exosome); GO:0038095(biological_process:Fc-epsilon receptor signaling pathway); GO:0051276(biological_process:chromosome organization); GO:0097602(molecular_function:cullin family protein binding); GO:0005829(cellular_component:cytosol); GO:0016055(biological_process:Wnt signaling pathway); GO:0006511(biological_process:ubiquitin-dependent protein catabolic process); GO:0019005(cellular_component:SCF ubiquitin ligase complex)	cytoplasmic	"gi|355691604|gb|EHH26789.1|( hypothetical protein EGK_16856, partial [Macaca mulatta])"	
E7EMB3	1.068	1.002	0.2779	0.938202247	-0.092029138	no change	no	-0.556111453	Lz_ssc|ZCDZ	Calmodulin-2 OS=Homo sapiens OX=9606 GN=CALM2 PE=1 SV=1		"COG5126(D:Cell cycle control, cell division, chromosome partitioning); COG5126(T:Signal transduction mechanisms); COG5126(Z:Cytoskeleton)"	COG5126(myosin light chain); COG5126(myosin light chain); COG5126(myosin light chain)	K12042;K02183	CALM;TNNC2	hsa05133(Pertussis); hsa04022(cGMP-PKG signaling pathway); hsa04020(Calcium signaling pathway); hsa04024(cAMP signaling pathway); hsa05418(Fluid shear stress and atherosclerosis); hsa04720(Long-term potentiation); hsa04744(Phototransduction); hsa04740(Olfactory transduction); hsa04728(Dopaminergic synapse); hsa04925(Aldosterone synthesis and secretion); hsa04924(Renin secretion); hsa04922(Glucagon signaling pathway); hsa04921(Oxytocin signaling pathway); hsa05031(Amphetamine addiction); hsa04270(Vascular smooth muscle contraction); hsa04371(Apelin signaling pathway); hsa04114(Oocyte meiosis); hsa04912(GnRH signaling pathway); hsa04070(Phosphatidylinositol signaling system); hsa04910(Insulin signaling pathway); hsa04014(Ras signaling pathway); hsa04916(Melanogenesis); hsa05214(Glioma); hsa04915(Estrogen signaling pathway); hsa04713(Circadian entrainment); hsa04970(Salivary secretion); hsa04971(Gastric acid secretion); hsa04015(Rap1 signaling pathway); hsa04722(Neurotrophin signaling pathway); hsa05034(Alcoholism); hsa05152(Tuberculosis); hsa04750(Inflammatory mediator regulation of TRP channels); hsa05010(Alzheimer's disease); hsa04261(Adrenergic signaling in cardiomyocytes)	PF00036.29(EF-hand_1:EF hand); PF13499.3(EF-hand_7:EF-hand domain pair); PF13833.3(EF-hand_8:EF-hand domain pair); PF13405.3(EF-hand_6:EF-hand domain); PF13202.3(EF-hand_5:EF hand); PF14658.3(EF-hand_9:EF-hand domain); PF12763.4(EF-hand_4:Cytoskeletal-regulatory complex EF hand); PF10591.6(SPARC_Ca_bdg:Secreted protein acidic and rich in cysteine Ca binding region); PF08976.8(EF-hand_11:EF-hand domain)	"GO:0005088(molecular_function:Ras guanyl-nucleotide exchange factor activity); GO:0032516(biological_process:positive regulation of phosphoprotein phosphatase activity); GO:0031954(biological_process:positive regulation of protein autophosphorylation); GO:0030426(cellular_component:growth cone); GO:0010801(biological_process:negative regulation of peptidyl-threonine phosphorylation); GO:0010800(biological_process:positive regulation of peptidyl-threonine phosphorylation); GO:0030017(cellular_component:sarcomere); GO:0034704(cellular_component:calcium channel complex); GO:0051000(biological_process:positive regulation of nitric-oxide synthase activity); GO:0051412(biological_process:response to corticosterone); GO:0022400(biological_process:regulation of rhodopsin mediated signaling pathway); GO:0043388(biological_process:positive regulation of DNA binding); GO:0071902(biological_process:positive regulation of protein serine/threonine kinase activity); GO:0044325(molecular_function:ion channel binding); GO:0005876(cellular_component:spindle microtubule); GO:0051343(biological_process:positive regulation of cyclic-nucleotide phosphodiesterase activity); GO:0031432(molecular_function:titin binding); GO:0070062(cellular_component:extracellular exosome); GO:0021762(biological_process:substantia nigra development); GO:0002027(biological_process:regulation of heart rate); GO:0072542(molecular_function:protein phosphatase activator activity); GO:0005813(cellular_component:centrosome); GO:0002576(biological_process:platelet degranulation); GO:0048306(molecular_function:calcium-dependent protein binding); GO:0000165(biological_process:MAPK cascade); GO:0015276(molecular_function:ligand-gated ion channel activity); GO:0000922(cellular_component:spindle pole); GO:0005654(cellular_component:nucleoplasm); GO:0000086(biological_process:G2/M transition of mitotic cell cycle); GO:0005509(molecular_function:calcium ion binding); GO:0032465(biological_process:regulation of cytokinesis); GO:1901841(biological_process:regulation of high voltage-gated calcium channel activity); GO:1901844(biological_process:regulation of cell communication by electrical coupling involved in cardiac conduction); GO:0005513(biological_process:detection of calcium ion); GO:0031800(molecular_function:type 3 metabotropic glutamate receptor binding); GO:0030235(molecular_function:nitric-oxide synthase regulator activity); GO:0008076(cellular_component:voltage-gated potassium channel complex); GO:0019901(molecular_function:protein kinase binding); GO:0060315(biological_process:negative regulation of ryanodine-sensitive calcium-release channel activity); GO:0060316(biological_process:positive regulation of ryanodine-sensitive calcium-release channel activity); GO:0043274(molecular_function:phospholipase binding); GO:0019904(molecular_function:protein domain specific binding); GO:0008179(molecular_function:adenylate cyclase binding); GO:0043539(molecular_function:protein serine/threonine kinase activator activity); GO:0043547(biological_process:positive regulation of GTPase activity); GO:0007223(biological_process:Wnt signaling pathway, calcium modulating pathway); GO:0050998(molecular_function:nitric-oxide synthase binding); GO:0038095(biological_process:Fc-epsilon receptor signaling pathway); GO:0008440(molecular_function:inositol-1,4,5-trisphosphate 3-kinase activity); GO:0031996(molecular_function:thioesterase binding); GO:0031997(molecular_function:N-terminal myristoylation domain binding); GO:0005829(cellular_component:cytosol); GO:0043647(biological_process:inositol phosphate metabolic process); GO:0001975(biological_process:response to amphetamine); GO:0005980(biological_process:glycogen catabolic process); GO:0010881(biological_process:regulation of cardiac muscle contraction by regulation of the release of sequestered calcium ion); GO:0007190(biological_process:activation of adenylate cyclase activity); GO:0043548(molecular_function:phosphatidylinositol 3-kinase binding)"	cytoplasmic	gi|558173241|ref|XP_006125554.1|( PREDICTED: calmodulin-A-like isoform X1 [Pelodiscus sinensis])	
E7EMK3	1.036	1.135	0.4102	1.095559846	0.131668294	no change	no	-0.387004344	Lz_ssc|ZCDZ	Flotillin-2 OS=Homo sapiens OX=9606 GN=FLOT2 PE=1 SV=1		COG2268(S:Function unknown )	COG2268(Band 7 protein)	K07192	FLOT	hsa04910(Insulin signaling pathway)	PF01145.22(Band_7:SPFH domain / Band 7 family); PF15975.2(Flot:Flotillin)	GO:0034114(biological_process:regulation of heterotypic cell-cell adhesion); GO:0034139(biological_process:regulation of toll-like receptor 3 signaling pathway); GO:0030139(cellular_component:endocytic vesicle); GO:1902992(biological_process:negative regulation of amyloid precursor protein catabolic process); GO:0001765(biological_process:membrane raft assembly); GO:0005925(cellular_component:focal adhesion); GO:0090002(biological_process:establishment of protein localization to plasma membrane); GO:1903905(biological_process:positive regulation of establishment of T cell polarity); GO:0008544(biological_process:epidermis development); GO:0070062(cellular_component:extracellular exosome); GO:0016600(cellular_component:flotillin complex); GO:0016324(cellular_component:apical plasma membrane); GO:0002080(cellular_component:acrosomal membrane); GO:0045661(biological_process:regulation of myoblast differentiation); GO:0002020(molecular_function:protease binding); GO:0048471(cellular_component:perinuclear region of cytoplasm); GO:0030027(cellular_component:lamellipodium); GO:0044291(cellular_component:cell-cell contact zone); GO:0035255(molecular_function:ionotropic glutamate receptor binding); GO:0016323(cellular_component:basolateral plasma membrane); GO:0005913(cellular_component:cell-cell adherens junction); GO:0007268(biological_process:chemical synaptic transmission); GO:0044860(biological_process:protein localization to plasma membrane raft); GO:0050821(biological_process:protein stabilization); GO:0010629(biological_process:negative regulation of gene expression); GO:0030864(cellular_component:cortical actin cytoskeleton); GO:0001931(cellular_component:uropod); GO:0046982(molecular_function:protein heterodimerization activity); GO:0005768(cellular_component:endosome)	cytoplasmic	gi|795158759|ref|XP_011796218.1|( PREDICTED: flotillin-2 isoform X1 [Colobus angolensis palliatus])	
E7EPK1	1.061	1.006	0.4357	0.948162111	-0.076794351	no change	no	-0.36081244	Lz_ssc|ZCDZ	Septin-7 OS=Homo sapiens OX=9606 GN=SEPT7 PE=1 SV=2		"COG5019(D:Cell cycle control, cell division, chromosome partitioning); COG5019(Z:Cytoskeleton)"	COG5019(Cell division control protein); COG5019(Cell division control protein)	K16943;K16942;K16944;K04557;K13737	"SEPT4;SEPT2;SEPT1;SEPT5, PNUTL1, CDCREL1;SEPT7, CDC3"	hsa04210(Apoptosis); hsa04215(Apoptosis - multiple species); hsa05012(Parkinson's disease); hsa05100(Bacterial invasion of epithelial cells)	"PF00735.15(Septin:Septin); PF01926.20(MMR_HSR1:50S ribosome-binding GTPase); PF03193.13(DUF258:Protein of unknown function, DUF258)"	GO:0000910(biological_process:cytokinesis); GO:0001725(cellular_component:stress fiber); GO:0031105(cellular_component:septin complex); GO:0005819(cellular_component:spindle); GO:0005198(molecular_function:structural molecule activity); GO:0005730(cellular_component:nucleolus); GO:0016324(cellular_component:apical plasma membrane); GO:0030496(cellular_component:midbody); GO:0005829(cellular_component:cytosol); GO:0051291(biological_process:protein heterooligomerization); GO:0032154(cellular_component:cleavage furrow); GO:0070062(cellular_component:extracellular exosome); GO:0000166(molecular_function:nucleotide binding); GO:0042802(molecular_function:identical protein binding); GO:0000777(cellular_component:condensed chromosome kinetochore); GO:0016476(biological_process:regulation of embryonic cell shape); GO:0007067(biological_process:mitotic nuclear division); GO:0046872(molecular_function:metal ion binding); GO:0005930(cellular_component:axoneme); GO:1902857(biological_process:positive regulation of non-motile cilium assembly); GO:0005525(molecular_function:GTP binding)	nuclear	gi|927217012|ref|XP_013846294.1|( PREDICTED: septin-7 isoform X2 [Sus scrofa])	
E7EPT4	1.092	1.036	0.3743	0.948717949	-0.075948853	no change	no	-0.426780173	Lz_ssc|ZCDZ	"NADH dehydrogenase [ubiquinone] flavoprotein 2, mitochondrial OS=Homo sapiens OX=9606 GN=NDUFV2 PE=1 SV=1"		COG1905(C:Energy production and conversion )	COG1905(Nadh dehydrogenase)	K03943	NDUFV2	hsa00190(Oxidative phosphorylation); hsa04723(Retrograde endocannabinoid signaling); hsa04932(Non-alcoholic fatty liver disease (NAFLD)); hsa05016(Huntington's disease); hsa05010(Alzheimer's disease); hsa05012(Parkinson's disease)	PF01257.16(2Fe-2S_thioredx:Thioredoxin-like [2Fe-2S] ferredoxin)	"GO:0045272(cellular_component:plasma membrane respiratory chain complex I); GO:0006120(biological_process:mitochondrial electron transport, NADH to ubiquinone); GO:0009055(molecular_function:electron carrier activity); GO:0007399(biological_process:nervous system development); GO:0032981(biological_process:mitochondrial respiratory chain complex I assembly); GO:0043209(cellular_component:myelin sheath); GO:0008137(molecular_function:NADH dehydrogenase (ubiquinone) activity); GO:0051536(molecular_function:iron-sulfur cluster binding); GO:0051537(molecular_function:2 iron, 2 sulfur cluster binding); GO:0005622(cellular_component:intracellular); GO:0048738(biological_process:cardiac muscle tissue development); GO:0006355(biological_process:regulation of transcription, DNA-templated); GO:0005747(cellular_component:mitochondrial respiratory chain complex I); GO:0003676(molecular_function:nucleic acid binding); GO:0046872(molecular_function:metal ion binding); GO:0055114(biological_process:oxidation-reduction process); GO:0016491(molecular_function:oxidoreductase activity)"	mitochondrial	"gi|635100049|ref|XP_007972837.1|( PREDICTED: NADH dehydrogenase [ubiquinone] flavoprotein 2, mitochondrial isoform X2 [Chlorocebus sabaeus])"	
E7EQR4	0.9655	0.9122	0.3562	0.944795443	-0.081926089	no change	no	-0.448306085	Lz_ssc|ZCDZ	Ezrin OS=Homo sapiens OX=9606 GN=EZR PE=1 SV=3				K08007;K18027;K16684;K05763;K05762	"VIL2;NF2;PTPN3, PTPH1;RDX;MSN"	hsa04971(Gastric acid secretion); hsa05130(Pathogenic Escherichia coli infection); hsa05205(Proteoglycans in cancer); hsa05206(MicroRNAs in cancer); hsa04530(Tight junction); hsa04670(Leukocyte transendothelial migration); hsa04390(Hippo signaling pathway); hsa04392(Hippo signaling pathway -multiple species); hsa05162(Measles); hsa04810(Regulation of actin cytoskeleton)	PF00769.16(ERM:Ezrin/radixin/moesin family); PF09380.7(FERM_C:FERM C-terminal PH-like domain); PF00373.15(FERM_M:FERM central domain); PF09379.7(FERM_N:FERM N-terminal domain)	GO:0051286(cellular_component:cell tip); GO:0008270(molecular_function:zinc ion binding); GO:0044853(cellular_component:plasma membrane raft); GO:0090004(biological_process:positive regulation of establishment of protein localization to plasma membrane); GO:0061028(biological_process:establishment of endothelial barrier); GO:0043209(cellular_component:myelin sheath); GO:0051117(molecular_function:ATPase binding); GO:0044297(cellular_component:cell body); GO:0051660(biological_process:establishment of centrosome localization); GO:0008361(biological_process:regulation of cell size); GO:0008360(biological_process:regulation of cell shape); GO:0019904(molecular_function:protein domain specific binding); GO:0050839(molecular_function:cell adhesion molecule binding); GO:0044548(molecular_function:S100 protein binding); GO:0005829(cellular_component:cytosol); GO:0071320(biological_process:cellular response to cAMP); GO:0010737(biological_process:protein kinase A signaling); GO:0032532(biological_process:regulation of microvillus length); GO:0046847(biological_process:filopodium assembly); GO:0098592(cellular_component:cytoplasmic side of apical plasma membrane); GO:0030175(cellular_component:filopodium); GO:0010628(biological_process:positive regulation of gene expression); GO:0005925(cellular_component:focal adhesion); GO:0005856(cellular_component:cytoskeleton); GO:0036064(cellular_component:ciliary basal body); GO:1902896(biological_process:terminal web assembly); GO:0003779(molecular_function:actin binding); GO:1900041(biological_process:negative regulation of interleukin-2 secretion); GO:0048471(cellular_component:perinuclear region of cytoplasm); GO:2000643(biological_process:positive regulation of early endosome to late endosome transport); GO:0008017(molecular_function:microtubule binding); GO:0001772(cellular_component:immunological synapse); GO:0032956(biological_process:regulation of actin cytoskeleton organization); GO:0048015(biological_process:phosphatidylinositol-mediated signaling); GO:0051607(biological_process:defense response to virus); GO:0050714(biological_process:positive regulation of protein secretion); GO:0030863(cellular_component:cortical cytoskeleton); GO:0000122(biological_process:negative regulation of transcription from RNA polymerase II promoter); GO:0019898(cellular_component:extrinsic component of membrane); GO:0005903(cellular_component:brush border); GO:0007411(biological_process:axon guidance); GO:0030953(biological_process:astral microtubule organization); GO:0005730(cellular_component:nucleolus); GO:0004842(molecular_function:ubiquitin-protein transferase activity); GO:0022612(biological_process:gland morphogenesis); GO:0022614(biological_process:membrane to membrane docking); GO:0030315(cellular_component:T-tubule); GO:0044822(molecular_function:poly(A) RNA binding); GO:0051017(biological_process:actin filament bundle assembly); GO:0044393(cellular_component:microspike); GO:0051015(molecular_function:actin filament binding); GO:0016323(cellular_component:basolateral plasma membrane); GO:0001650(cellular_component:fibrillar center); GO:0045198(biological_process:establishment of epithelial cell apical/basal polarity); GO:0032587(cellular_component:ruffle membrane); GO:0072697(biological_process:protein localization to cell cortex); GO:0031623(biological_process:receptor internalization); GO:0008092(molecular_function:cytoskeletal protein binding); GO:0001951(biological_process:intestinal D-glucose absorption); GO:0005622(cellular_component:intracellular); GO:0097449(cellular_component:astrocyte projection); GO:0070373(biological_process:negative regulation of ERK1 and ERK2 cascade); GO:0034237(molecular_function:protein kinase A regulatory subunit binding); GO:0030033(biological_process:microvillus assembly); GO:0050860(biological_process:negative regulation of T cell receptor signaling pathway); GO:0034236(molecular_function:protein kinase A catalytic subunit binding); GO:1901222(biological_process:regulation of NIK/NF-kappaB signaling); GO:1903753(biological_process:negative regulation of p38MAPK cascade); GO:0034629(biological_process:cellular protein complex localization); GO:0070062(cellular_component:extracellular exosome); GO:0031532(biological_process:actin cytoskeleton reorganization); GO:1902115(biological_process:regulation of organelle assembly); GO:0097454(cellular_component:Schwann cell microvillus); GO:1903364(biological_process:positive regulation of cellular protein catabolic process); GO:0045087(biological_process:innate immune response); GO:0036398(cellular_component:TCR signalosome); GO:0007159(biological_process:leukocyte cell-cell adhesion); GO:0005884(cellular_component:actin filament); GO:0005886(cellular_component:plasma membrane); GO:0043622(biological_process:cortical microtubule organization); GO:0005615(cellular_component:extracellular space); GO:0006914(biological_process:autophagy); GO:0031528(cellular_component:microvillus membrane); GO:0007016(biological_process:cytoskeletal anchoring at plasma membrane); GO:0003376(biological_process:sphingosine-1-phosphate signaling pathway); GO:0040018(biological_process:positive regulation of multicellular organism growth); GO:0001931(cellular_component:uropod); GO:0005768(cellular_component:endosome); GO:1902966(biological_process:positive regulation of protein localization to early endosome)	cytoplasmic	"gi|960515382|pdb|4RM8|A(A Chain A, Crystal Structure Of Human Ezrin In Space Group P21)"	
E7EQY1	1.05	1.078	0.8179	1.026666667	0.03796785	no change	no	-0.087299792	Lz_ssc|ZCDZ	Protein FAM136A OS=Homo sapiens OX=9606 GN=FAM136A PE=1 SV=1							PF05811.10(DUF842:Eukaryotic protein of unknown function (DUF842))	GO:0005737(cellular_component:cytoplasm)	cytoplasmic	gi|426335846|ref|XP_004029417.1|( PREDICTED: protein FAM136A isoform 2 [Gorilla gorilla gorilla])	
E7ESC6	1.05	1.088	0.7193	1.036190476	0.051289229	no change	no	-0.14308994	Lz_ssc|ZCDZ	Exportin-7 OS=Homo sapiens OX=9606 GN=XPO7 PE=1 SV=1				K18460	"XPO7, EXP7"		PF03810.16(IBN_N:Importin-beta N-terminal domain)	GO:0005829(cellular_component:cytosol); GO:0008536(molecular_function:Ran GTPase binding); GO:0005634(cellular_component:nucleus); GO:0006886(biological_process:intracellular protein transport)	nuclear	gi|586520103|ref|XP_006904423.1|( PREDICTED: exportin-7 isoform X2 [Pteropus alecto])	
E7ESZ7	1.018	1.016	0.98	0.998035363	-0.002837159	no change	no	-0.008773924	Lz_ssc|ZCDZ	"NADH dehydrogenase [ubiquinone] 1 alpha subcomplex subunit 10, mitochondrial OS=Homo sapiens OX=9606 GN=NDUFA10 PE=1 SV=1"				K03954	NDUFA10	hsa00190(Oxidative phosphorylation); hsa04723(Retrograde endocannabinoid signaling); hsa04932(Non-alcoholic fatty liver disease (NAFLD)); hsa05016(Huntington's disease); hsa05010(Alzheimer's disease); hsa05012(Parkinson's disease)	PF01712.16(dNK:Deoxynucleoside kinase)	"GO:0016857(molecular_function:racemase and epimerase activity, acting on carbohydrates and derivatives); GO:0005975(biological_process:carbohydrate metabolic process); GO:0032981(biological_process:mitochondrial respiratory chain complex I assembly); GO:0043209(cellular_component:myelin sheath); GO:0008137(molecular_function:NADH dehydrogenase (ubiquinone) activity); GO:0042493(biological_process:response to drug); GO:0005739(cellular_component:mitochondrion); GO:0006120(biological_process:mitochondrial electron transport, NADH to ubiquinone); GO:0005747(cellular_component:mitochondrial respiratory chain complex I); GO:0005759(cellular_component:mitochondrial matrix); GO:0070469(cellular_component:respiratory chain); GO:0055114(biological_process:oxidation-reduction process)"	mitochondrial	"gi|197102140|ref|NP_001126546.1|( NADH dehydrogenase [ubiquinone] 1 alpha subcomplex subunit 10, mitochondrial [Pongo abelii])"	
E7EUC7	1.005	1.028	0.5292	1.022885572	0.032644763	no change	no	-0.276380164	Lz_ssc|ZCDZ	UTP--glucose-1-phosphate uridylyltransferase OS=Homo sapiens OX=9606 GN=UGP2 PE=1 SV=1		COG4284(G:Carbohydrate transport and metabolism )	COG4284(pyrophosphorylase)	K00963	"UGP2, galU, galF"	hsa00520(Amino sugar and nucleotide sugar metabolism); hsa00040(Pentose and glucuronate interconversions); hsa00052(Galactose metabolism); hsa00500(Starch and sucrose metabolism)	PF01704.15(UDPGP:UTP--glucose-1-phosphate uridylyltransferase)	GO:0016779(molecular_function:nucleotidyltransferase activity); GO:0070062(cellular_component:extracellular exosome); GO:0005536(molecular_function:glucose binding); GO:0005634(cellular_component:nucleus); GO:0005978(biological_process:glycogen biosynthetic process); GO:0005829(cellular_component:cytosol); GO:0006011(biological_process:UDP-glucose metabolic process); GO:0016740(molecular_function:transferase activity); GO:0006065(biological_process:UDP-glucuronate biosynthetic process); GO:0042802(molecular_function:identical protein binding); GO:0008152(biological_process:metabolic process); GO:0004672(molecular_function:protein kinase activity); GO:0019255(biological_process:glucose 1-phosphate metabolic process); GO:0032557(molecular_function:pyrimidine ribonucleotide binding); GO:0046872(molecular_function:metal ion binding); GO:0003983(molecular_function:UTP:glucose-1-phosphate uridylyltransferase activity); GO:0005524(molecular_function:ATP binding); GO:0070569(molecular_function:uridylyltransferase activity)	cytoplasmic	gi|426335730|ref|XP_004029364.1|( PREDICTED: UTP--glucose-1-phosphate uridylyltransferase-like isoform 4 [Gorilla gorilla gorilla])	
E7EVA0	1.002	0.993	0.8103	0.991017964	-0.013016886	no change	no	-0.091354161	Lz_ssc|ZCDZ	Microtubule-associated protein OS=Homo sapiens OX=9606 GN=MAP4 PE=1 SV=1				K04380;K10431;K10430	"MAP2;MAPT, TAU;MAP4"	hsa05010(Alzheimer's disease); hsa04010(MAPK signaling pathway)	"PF00418.16(Tubulin-binding:Tau and MAP protein, tubulin-binding repeat)"	GO:0005856(cellular_component:cytoskeleton); GO:0005737(cellular_component:cytoplasm); GO:0015631(molecular_function:tubulin binding); GO:0015630(cellular_component:microtubule cytoskeleton); GO:0005829(cellular_component:cytosol); GO:0005886(cellular_component:plasma membrane); GO:0005874(cellular_component:microtubule)	nuclear	gi|767923230|ref|XP_011532007.1|( PREDICTED: microtubule-associated protein 4 isoform X4 [Homo sapiens])	
E7EVH7	1.11	1.095	0.8245	0.986486486	-0.019628807	no change	no	-0.08380934	Lz_ssc|ZCDZ	Uncharacterized protein OS=Homo sapiens OX=9606 PE=4 SV=1		COG0457(R:General function prediction only )	COG0457(repeat-containing protein)	K10407	KLC	hsa05132(Salmonella infection)	PF13424.3(TPR_12:Tetratricopeptide repeat); PF13374.3(TPR_10:Tetratricopeptide repeat); PF10231.6(DUF2315:Uncharacterised conserved protein (DUF2315)); PF13176.3(TPR_7:Tetratricopeptide repeat); PF00515.25(TPR_1:Tetratricopeptide repeat); PF07719.14(TPR_2:Tetratricopeptide repeat); PF13432.3(TPR_16:Tetratricopeptide repeat); PF13181.3(TPR_8:Tetratricopeptide repeat); PF14559.3(TPR_19:Tetratricopeptide repeat)	"GO:0006890(biological_process:retrograde vesicle-mediated transport, Golgi to ER); GO:0035617(biological_process:stress granule disassembly); GO:0016032(biological_process:viral process); GO:0019886(biological_process:antigen processing and presentation of exogenous peptide antigen via MHC class II); GO:0031410(cellular_component:cytoplasmic vesicle); GO:0005829(cellular_component:cytosol); GO:0016020(cellular_component:membrane); GO:0007018(biological_process:microtubule-based movement); GO:0030426(cellular_component:growth cone); GO:0097193(biological_process:intrinsic apoptotic signaling pathway); GO:0005576(cellular_component:extracellular region); GO:0005509(molecular_function:calcium ion binding); GO:0005515(molecular_function:protein binding); GO:0005871(cellular_component:kinesin complex); GO:0005874(cellular_component:microtubule); GO:0003777(molecular_function:microtubule motor activity)"	cytoplasmic	gi|194388918|dbj|BAG61476.1|( unnamed protein product [Homo sapiens])	
E7EW20	1.123	1.328	0.5329	1.18254675	0.241897219	no change	no	-0.27335428	Lz_ssc|ZCDZ	Unconventional myosin-VI OS=Homo sapiens OX=9606 GN=MYO6 PE=1 SV=2		COG5022(Z:Cytoskeleton )	COG5022(myosin heavy chain)	K10358;K12559;K10361;K10357	MYO15;MYO6;MYO5;MYO10	hsa04666(Fc gamma R-mediated phagocytosis)	PF00063.18(Myosin_head:Myosin head (motor domain)); PF16521.2(Myosin-VI_CBD:Myosin VI cargo binding domain)	"GO:0060001(molecular_function:minus-end directed microfilament motor activity); GO:0051046(biological_process:regulation of secretion); GO:0005794(cellular_component:Golgi apparatus); GO:0042493(biological_process:response to drug); GO:0005902(cellular_component:microvillus); GO:0005905(cellular_component:clathrin-coated pit); GO:0016591(cellular_component:DNA-directed RNA polymerase II, holoenzyme); GO:0030665(cellular_component:clathrin-coated vesicle membrane); GO:0045177(cellular_component:apical part of cell); GO:0070062(cellular_component:extracellular exosome); GO:0006886(biological_process:intracellular protein transport); GO:0000166(molecular_function:nucleotide binding); GO:0003779(molecular_function:actin binding); GO:0016459(cellular_component:myosin complex); GO:0048471(cellular_component:perinuclear region of cytoplasm); GO:0003774(molecular_function:motor activity); GO:0005524(molecular_function:ATP binding); GO:0005516(molecular_function:calmodulin binding); GO:0016787(molecular_function:hydrolase activity); GO:0031941(cellular_component:filamentous actin); GO:0030330(biological_process:DNA damage response, signal transduction by p53 class mediator); GO:0007605(biological_process:sensory perception of sound); GO:0008017(molecular_function:microtubule binding); GO:0031965(cellular_component:nuclear membrane); GO:0051015(molecular_function:actin filament binding); GO:0030048(biological_process:actin filament-based movement); GO:0045334(cellular_component:clathrin-coated endocytic vesicle); GO:0005938(cellular_component:cell cortex); GO:0043531(molecular_function:ADP binding); GO:0032587(cellular_component:ruffle membrane); GO:0006897(biological_process:endocytosis); GO:0005829(cellular_component:cytosol); GO:0007018(biological_process:microtubule-based movement); GO:0005765(cellular_component:lysosomal membrane); GO:0016461(cellular_component:unconventional myosin complex); GO:0045944(biological_process:positive regulation of transcription from RNA polymerase II promoter); GO:0003777(molecular_function:microtubule motor activity)"	cytoplasmic	gi|530383142|ref|XP_005248776.1|( PREDICTED: unconventional myosin-VI isoform X1 [Homo sapiens])	
E7EX17	0.9828	0.974	0.8643	0.991045991	-0.012976085	no change	no	-0.063335487	Lz_ssc|ZCDZ	Eukaryotic translation initiation factor 4B OS=Homo sapiens OX=9606 GN=EIF4B PE=1 SV=1		COG0724(R:General function prediction only )	COG0724(Rna-binding protein)	K14407;K14837;K03258	"CSTF2, RNA15;NOP12;EIF4B"	hsa05205(Proteoglycans in cancer); hsa03015(mRNA surveillance pathway); hsa03013(RNA transport); hsa04150(mTOR signaling pathway); hsa04151(PI3K-Akt signaling pathway)	"PF00076.19(RRM_1:RNA recognition motif. (a.k.a. RRM, RBD, or RNP domain))"	GO:0033592(molecular_function:RNA strand annealing activity); GO:0030425(cellular_component:dendrite); GO:0003676(molecular_function:nucleic acid binding); GO:0006446(biological_process:regulation of translational initiation); GO:0000289(biological_process:nuclear-transcribed mRNA poly(A) tail shortening); GO:0016281(cellular_component:eukaryotic translation initiation factor 4F complex); GO:0000166(molecular_function:nucleotide binding); GO:0002181(biological_process:cytoplasmic translation); GO:0043025(cellular_component:neuronal cell body); GO:0043024(molecular_function:ribosomal small subunit binding); GO:0044822(molecular_function:poly(A) RNA binding); GO:0004386(molecular_function:helicase activity); GO:0034057(molecular_function:RNA strand-exchange activity); GO:0001731(biological_process:formation of translation preinitiation complex); GO:0005844(cellular_component:polysome); GO:0005829(cellular_component:cytosol); GO:0008536(molecular_function:Ran GTPase binding); GO:0005622(cellular_component:intracellular); GO:0097010(biological_process:eukaryotic translation initiation factor 4F complex assembly); GO:0003723(molecular_function:RNA binding); GO:0005515(molecular_function:protein binding); GO:0006413(biological_process:translational initiation); GO:0006886(biological_process:intracellular protein transport); GO:0003743(molecular_function:translation initiation factor activity)	cytoplasmic	gi|664805999|ref|NP_001287750.1|( eukaryotic translation initiation factor 4B isoform 1 [Homo sapiens])	
E9PAV3	0.9542	0.9355	0.7388	0.980402431	-0.028554033	no change	no	-0.131473113	Lz_ssc|ZCDZ	"Nascent polypeptide-associated complex subunit alpha, muscle-specific form OS=Homo sapiens OX=9606 GN=NACA PE=1 SV=1"		"COG1467(L:Replication, recombination and repair ); COG1308(K:Transcription )"	COG1467(DNA primase is the polymerase that synthesizes small RNA primers for the Okazaki fragments on both template strands at replication forks during chromosomal DNA synthesis (By similarity)); COG1308(nascent polypeptide-associated complex)	K03626;K10955;K03006	"MUC2;EGD2, NACA;RPB1, POLR2A"	hsa03020(RNA polymerase); hsa05146(Amoebiasis); hsa05169(Epstein-Barr virus infection); hsa00230(Purine metabolism); hsa05110(Vibrio cholerae infection); hsa05016(Huntington's disease); hsa00240(Pyrimidine metabolism); hsa05168(Herpes simplex infection)	PF01849.15(NAC:NAC domain)	"GO:0005737(cellular_component:cytoplasm); GO:0005854(cellular_component:nascent polypeptide-associated complex); GO:0005634(cellular_component:nucleus); GO:0006355(biological_process:regulation of transcription, DNA-templated); GO:0006351(biological_process:transcription, DNA-templated); GO:0003677(molecular_function:DNA binding); GO:0003723(molecular_function:RNA binding)"	nuclear	gi|767974358|ref|XP_011536691.1|( PREDICTED: nascent polypeptide-associated complex subunit alpha isoform X2 [Homo sapiens])	
E9PB61	1.021	0.9358	0.08565	0.9165524	-0.125710732	no change	no	-1.067272633	Lz_ssc|ZCDZ	THO complex subunit 4 OS=Homo sapiens OX=9606 GN=ALYREF PE=1 SV=1				K12897;K12881;K13091	"RBM39, RNPC2;THOC4, ALY;TRA2"	hsa03015(mRNA surveillance pathway); hsa05168(Herpes simplex infection); hsa03013(RNA transport); hsa03040(Spliceosome)	"PF00076.19(RRM_1:RNA recognition motif. (a.k.a. RRM, RBD, or RNP domain)); PF13865.3(FoP_duplication:C-terminal duplication domain of Friend of PRMT1)"	"GO:0016607(cellular_component:nuclear speck); GO:0035145(cellular_component:exon-exon junction complex); GO:0003676(molecular_function:nucleic acid binding); GO:0031124(biological_process:mRNA 3'-end processing); GO:0044822(molecular_function:poly(A) RNA binding); GO:0016020(cellular_component:membrane); GO:0070062(cellular_component:extracellular exosome); GO:0000018(biological_process:regulation of DNA recombination); GO:0032786(biological_process:positive regulation of DNA-templated transcription, elongation); GO:0000166(molecular_function:nucleotide binding); GO:0046784(biological_process:viral mRNA export from host cell nucleus); GO:0000346(cellular_component:transcription export complex); GO:0003723(molecular_function:RNA binding); GO:0005515(molecular_function:protein binding); GO:0071013(cellular_component:catalytic step 2 spliceosome); GO:0006369(biological_process:termination of RNA polymerase II transcription); GO:0000398(biological_process:mRNA splicing, via spliceosome); GO:0031297(biological_process:replication fork processing); GO:0005829(cellular_component:cytosol); GO:0001649(biological_process:osteoblast differentiation); GO:0000784(cellular_component:nuclear chromosome, telomeric region)"	nuclear	gi|238776833|ref|NP_005773.3|( THO complex subunit 4 [Homo sapiens])	
E9PCR7	1.007	0.965	0.328	0.958291956	-0.061462836	no change	no	-0.484126156	Lz_ssc|ZCDZ	"2-oxoglutarate dehydrogenase, mitochondrial OS=Homo sapiens OX=9606 GN=OGDH PE=1 SV=1"		COG0567(C:Energy production and conversion )	"COG0567(2-oxoglutarate dehydrogenase, E1)"	K00164;K15791	"DHKTD1;OGDH, sucA"	hsa00310(Lysine degradation); hsa01200(Carbon metabolism); hsa00380(Tryptophan metabolism); hsa00020(Citrate cycle (TCA cycle))	"PF00676.17(E1_dh:Dehydrogenase E1 component); PF02779.21(Transket_pyr:Transketolase, pyrimidine binding domain); PF16870.2(OxoGdeHyase_C:2-oxoglutarate dehydrogenase C-terminal); PF16078.2(2-oxogl_dehyd_N:2-oxoglutarate dehydrogenase N-terminus)"	"GO:0030976(molecular_function:thiamine pyrophosphate binding); GO:0031072(molecular_function:heat shock protein binding); GO:0034602(molecular_function:oxoglutarate dehydrogenase (NAD+) activity); GO:0006734(biological_process:NADH metabolic process); GO:0021766(biological_process:hippocampus development); GO:0006099(biological_process:tricarboxylic acid cycle); GO:0006096(biological_process:glycolytic process); GO:0016020(cellular_component:membrane); GO:0016624(molecular_function:oxidoreductase activity, acting on the aldehyde or oxo group of donors, disulfide as acceptor); GO:0051087(molecular_function:chaperone binding); GO:0005739(cellular_component:mitochondrion); GO:0004999(molecular_function:vasoactive intestinal polypeptide receptor activity); GO:0005759(cellular_component:mitochondrial matrix); GO:0046872(molecular_function:metal ion binding); GO:0021794(biological_process:thalamus development); GO:0021756(biological_process:striatum development); GO:0031966(cellular_component:mitochondrial membrane); GO:0006554(biological_process:lysine catabolic process); GO:0061034(biological_process:olfactory bulb mitral cell layer development); GO:0008152(biological_process:metabolic process); GO:0046487(biological_process:glyoxylate metabolic process); GO:0022028(biological_process:tangential migration from the subventricular zone to the olfactory bulb); GO:0055114(biological_process:oxidation-reduction process); GO:0021695(biological_process:cerebellar cortex development); GO:0045252(cellular_component:oxoglutarate dehydrogenase complex); GO:0005829(cellular_component:cytosol); GO:0006104(biological_process:succinyl-CoA metabolic process); GO:0006103(biological_process:2-oxoglutarate metabolic process); GO:0004591(molecular_function:oxoglutarate dehydrogenase (succinyl-transferring) activity); GO:0021860(biological_process:pyramidal neuron development)"	cytoplasmic	"gi|530384793|ref|XP_005249816.1|( PREDICTED: 2-oxoglutarate dehydrogenase, mitochondrial isoform X1 [Homo sapiens])"	
E9PEB5	1.01	0.988	0.565	0.978217822	-0.031772346	no change	no	-0.247951552	Lz_ssc|ZCDZ	Far upstream element-binding protein 1 OS=Homo sapiens OX=9606 GN=FUBP1 PE=1 SV=1				K18406;K17392;K13210	"FUBP;IGF2BP2;TDRKH, TDRD2"		PF00013.26(KH_1:KH domain); PF07650.14(KH_2:KH domain); PF09005.7(DUF1897:Domain of unknown function (DUF1897)); PF13083.3(KH_4:KH domain)	"GO:0016021(cellular_component:integral component of membrane); GO:0048786(cellular_component:presynaptic active zone); GO:0005654(cellular_component:nucleoplasm); GO:0006355(biological_process:regulation of transcription, DNA-templated); GO:0003723(molecular_function:RNA binding); GO:0003676(molecular_function:nucleic acid binding); GO:0007416(biological_process:synapse assembly)"	cytoplasmic	gi|426330100|ref|XP_004026062.1|( PREDICTED: far upstream element-binding protein 1 isoform 3 [Gorilla gorilla gorilla])	
E9PF18	0.9768	1.021	0.5784	1.045249795	0.063847761	no change	no	-0.237771716	Lz_ssc|ZCDZ	"Hydroxyacyl-coenzyme A dehydrogenase, mitochondrial OS=Homo sapiens OX=9606 GN=HADH PE=1 SV=2"		COG1250(I:Lipid transport and metabolism )	COG1250(Dehydrogenase)	K07514;K07515;K13247;K00022	CRYL1;HADH;HADHA;EHHADH	"hsa00310(Lysine degradation); hsa00062(Fatty acid elongation); hsa03320(PPAR signaling pathway); hsa00071(Fatty acid degradation); hsa01200(Carbon metabolism); hsa00280(Valine, leucine and isoleucine degradation); hsa00040(Pentose and glucuronate interconversions); hsa01040(Biosynthesis of unsaturated fatty acids); hsa04146(Peroxisome); hsa00640(Propanoate metabolism); hsa00380(Tryptophan metabolism); hsa01212(Fatty acid metabolism); hsa00650(Butanoate metabolism); hsa00410(beta-Alanine metabolism)"	"PF02737.15(3HCDH_N:3-hydroxyacyl-CoA dehydrogenase, NAD binding domain); PF00725.19(3HCDH:3-hydroxyacyl-CoA dehydrogenase, C-terminal domain); PF07992.11(Pyr_redox_2:Pyridine nucleotide-disulphide oxidoreductase)"	GO:0006631(biological_process:fatty acid metabolic process); GO:0046676(biological_process:negative regulation of insulin secretion); GO:0006635(biological_process:fatty acid beta-oxidation); GO:0005743(cellular_component:mitochondrial inner membrane); GO:0005540(molecular_function:hyaluronic acid binding); GO:0014823(biological_process:response to activity); GO:0042493(biological_process:response to drug); GO:0005739(cellular_component:mitochondrion); GO:0005654(cellular_component:nucleoplasm); GO:0005759(cellular_component:mitochondrial matrix); GO:0005509(molecular_function:calcium ion binding); GO:0070403(molecular_function:NAD+ binding); GO:0007155(biological_process:cell adhesion); GO:0032868(biological_process:response to insulin); GO:0003857(molecular_function:3-hydroxyacyl-CoA dehydrogenase activity); GO:0055114(biological_process:oxidation-reduction process); GO:0016491(molecular_function:oxidoreductase activity)	mitochondrial	"gi|119626623|gb|EAX06218.1|( L-3-hydroxyacyl-Coenzyme A dehydrogenase, short chain, isoform CRA_a [Homo sapiens])"	
E9PF82	1.047	0.9615	0.4059	0.918338109	-0.12290268	no change	no	-0.391580949	Lz_ssc|ZCDZ	Calcium/calmodulin-dependent protein kinase type II subunit delta OS=Homo sapiens OX=9606 GN=CAMK2D PE=1 SV=1				K04515;K06103	CAMK2;CASK	hsa04020(Calcium signaling pathway); hsa04024(cAMP signaling pathway); hsa04720(Long-term potentiation); hsa04722(Neurotrophin signaling pathway); hsa04725(Cholinergic synapse); hsa04740(Olfactory transduction); hsa04066(HIF-1 signaling pathway); hsa04728(Dopaminergic synapse); hsa04925(Aldosterone synthesis and secretion); hsa04922(Glucagon signaling pathway); hsa04921(Oxytocin signaling pathway); hsa04310(Wnt signaling pathway); hsa05214(Glioma); hsa05205(Proteoglycans in cancer); hsa04114(Oocyte meiosis); hsa04912(GnRH signaling pathway); hsa04911(Insulin secretion); hsa04916(Melanogenesis); hsa04012(ErbB signaling pathway); hsa04360(Axon guidance); hsa04713(Circadian entrainment); hsa04971(Gastric acid secretion); hsa05031(Amphetamine addiction); hsa05152(Tuberculosis); hsa04750(Inflammatory mediator regulation of TRP channels); hsa04261(Adrenergic signaling in cardiomyocytes)	PF00069.22(Pkinase:Protein kinase domain); PF08332.7(CaMKII_AD:Calcium/calmodulin dependent protein kinase II association domain); PF07714.14(Pkinase_Tyr:Protein tyrosine kinase); PF14534.3(DUF4440:Domain of unknown function (DUF4440)); PF13474.3(SnoaL_3:SnoaL-like domain)	GO:0018107(biological_process:peptidyl-threonine phosphorylation); GO:0018105(biological_process:peptidyl-serine phosphorylation); GO:0005783(cellular_component:endoplasmic reticulum); GO:0014911(biological_process:positive regulation of smooth muscle cell migration); GO:0017048(molecular_function:Rho GTPase binding); GO:1901897(biological_process:regulation of relaxation of cardiac muscle); GO:0010825(biological_process:positive regulation of centrosome duplication); GO:0010666(biological_process:positive regulation of cardiac muscle cell apoptotic process); GO:0034704(cellular_component:calcium channel complex); GO:0010649(biological_process:regulation of cell communication by electrical coupling); GO:0035022(biological_process:positive regulation of Rac protein signal transduction); GO:0044325(molecular_function:ion channel binding); GO:0001666(biological_process:response to hypoxia); GO:0046777(biological_process:protein autophosphorylation); GO:0005737(cellular_component:cytoplasm); GO:0086003(biological_process:cardiac muscle cell contraction); GO:0005634(cellular_component:nucleus); GO:0004674(molecular_function:protein serine/threonine kinase activity); GO:0032469(biological_process:endoplasmic reticulum calcium ion homeostasis); GO:0004672(molecular_function:protein kinase activity); GO:0048471(cellular_component:perinuclear region of cytoplasm); GO:0046872(molecular_function:metal ion binding); GO:0005524(molecular_function:ATP binding); GO:0006468(biological_process:protein phosphorylation); GO:0048661(biological_process:positive regulation of smooth muscle cell proliferation); GO:0006939(biological_process:smooth muscle contraction); GO:1903076(biological_process:regulation of protein localization to plasma membrane); GO:0098901(biological_process:regulation of cardiac muscle cell action potential); GO:0030007(biological_process:cellular potassium ion homeostasis); GO:0055119(biological_process:relaxation of cardiac muscle); GO:0032956(biological_process:regulation of actin cytoskeleton organization); GO:1902514(biological_process:regulation of calcium ion transmembrane transport via high voltage-gated calcium channel); GO:0007266(biological_process:Rho protein signal transduction); GO:0010389(biological_process:regulation of G2/M transition of mitotic cell cycle); GO:0061049(biological_process:cell growth involved in cardiac muscle cell development); GO:0050998(molecular_function:nitric-oxide synthase binding); GO:0032991(cellular_component:macromolecular complex); GO:0004683(molecular_function:calmodulin-dependent protein kinase activity); GO:0005829(cellular_component:cytosol); GO:0005516(molecular_function:calmodulin binding); GO:0010880(biological_process:regulation of release of sequestered calcium ion into cytosol by sarcoplasmic reticulum); GO:0070374(biological_process:positive regulation of ERK1 and ERK2 cascade)	cytoplasmic	gi|1010228571|ref|NP_001308500.1|( calcium/calmodulin-dependent protein kinase type II subunit delta isoform 11 [Homo sapiens])	
E9PFW3	1.059	1.03	0.3236	0.972615675	-0.040058252	no change	no	-0.489991487	Lz_ssc|ZCDZ	AP-2 complex subunit mu OS=Homo sapiens OX=9606 GN=AP2M1 PE=1 SV=1				K11826;K12398;K12402;K12393	AP2M1;AP1M;AP4M1;AP3M	hsa04721(Synaptic vesicle cycle); hsa05016(Huntington's disease); hsa04961(Endocrine and other factor-regulated calcium reabsorption); hsa04142(Lysosome); hsa04144(Endocytosis)	PF00928.18(Adap_comp_sub:Adaptor complexes medium subunit family)	"GO:0072583(biological_process:clathrin-dependent endocytosis); GO:0042059(biological_process:negative regulation of epidermal growth factor receptor signaling pathway); GO:0097718(molecular_function:disordered domain specific binding); GO:0030131(cellular_component:clathrin adaptor complex); GO:0044325(molecular_function:ion channel binding); GO:0070062(cellular_component:extracellular exosome); GO:0036020(cellular_component:endolysosome membrane); GO:0006886(biological_process:intracellular protein transport); GO:0016020(cellular_component:membrane); GO:0005739(cellular_component:mitochondrion); GO:0065003(biological_process:macromolecular complex assembly); GO:0050750(molecular_function:low-density lipoprotein particle receptor binding); GO:0019886(biological_process:antigen processing and presentation of exogenous peptide antigen via MHC class II); GO:0005215(molecular_function:transporter activity); GO:1903077(biological_process:negative regulation of protein localization to plasma membrane); GO:0008289(molecular_function:lipid binding); GO:0050690(biological_process:regulation of defense response to virus by virus); GO:0060071(biological_process:Wnt signaling pathway, planar cell polarity pathway); GO:0002092(biological_process:positive regulation of receptor internalization); GO:0005886(cellular_component:plasma membrane); GO:0030122(cellular_component:AP-2 adaptor complex); GO:0043195(cellular_component:terminal bouton); GO:0048013(biological_process:ephrin receptor signaling pathway); GO:0043231(cellular_component:intracellular membrane-bounded organelle); GO:0005975(biological_process:carbohydrate metabolic process); GO:0005048(molecular_function:signal sequence binding); GO:0005829(cellular_component:cytosol); GO:0007018(biological_process:microtubule-based movement); GO:0004553(molecular_function:hydrolase activity, hydrolyzing O-glycosyl compounds); GO:0015031(biological_process:protein transport); GO:1900244(biological_process:positive regulation of synaptic vesicle endocytosis); GO:0035615(molecular_function:clathrin adaptor activity); GO:0016192(biological_process:vesicle-mediated transport)"	cytoplasmic	gi|909618061|ref|NP_001298127.1|( AP-2 complex subunit mu isoform c [Homo sapiens])	
E9PGN7	1.153	1.126	0.7569	0.976582827	-0.034185686	no change	no	-0.120961495	Lz_ssc|ZCDZ	Plasma protease C1 inhibitor OS=Homo sapiens OX=9606 GN=SERPING1 PE=1 SV=1		"COG4826(O:Posttranslational modification, protein turnover, chaperones )"	"COG4826(Serpin peptidase inhibitor, clade)"	K19614;K04001;K03983;K04525;K13963	"SERPINF1, PEDF;SERPINB;SERPING1, C1INH;SERPINF2, AAP;SERPINA"	hsa05133(Pertussis); hsa05146(Amoebiasis); hsa04310(Wnt signaling pathway); hsa04610(Complement and coagulation cascades)	PF00079.17(Serpin:Serpin (serine protease inhibitor))	"GO:0042730(biological_process:fibrinolysis); GO:0007568(biological_process:aging); GO:0005615(cellular_component:extracellular space); GO:0031093(cellular_component:platelet alpha granule lumen); GO:0008015(biological_process:blood circulation); GO:0070062(cellular_component:extracellular exosome); GO:0007597(biological_process:blood coagulation, intrinsic pathway); GO:0001510(biological_process:RNA methylation); GO:0072562(cellular_component:blood microparticle); GO:0010951(biological_process:negative regulation of endopeptidase activity); GO:0005515(molecular_function:protein binding); GO:0004867(molecular_function:serine-type endopeptidase inhibitor activity); GO:0030193(biological_process:regulation of blood coagulation); GO:0008168(molecular_function:methyltransferase activity); GO:0001869(biological_process:negative regulation of complement activation, lectin pathway); GO:0045916(biological_process:negative regulation of complement activation); GO:0006958(biological_process:complement activation, classical pathway); GO:0002576(biological_process:platelet degranulation)"	ER	gi|820984529|ref|XP_012353515.1|( PREDICTED: plasma protease C1 inhibitor isoform X1 [Nomascus leucogenys])	
E9PI68	1.285	1.066	0.09591	0.829571984	-0.269560921	down	no	-1.018136109	Lz_ssc|ZCDZ	Signal peptidase complex subunit 2 OS=Homo sapiens OX=9606 GN=SPCS2 PE=1 SV=1				K12947	"SPCS2, SPC2"	hsa03060(Protein export)	PF06703.8(SPC25:Microsomal signal peptidase 25 kDa subunit (SPC25))	GO:0005787(cellular_component:signal peptidase complex); GO:0031090(cellular_component:organelle membrane); GO:0016021(cellular_component:integral component of membrane); GO:0016020(cellular_component:membrane); GO:0045047(biological_process:protein targeting to ER); GO:0006465(biological_process:signal peptide processing); GO:0008233(molecular_function:peptidase activity); GO:0005524(molecular_function:ATP binding)	cytoplasmic	gi|821015774|ref|XP_012361044.1|( PREDICTED: signal peptidase complex subunit 2 isoform X1 [Nomascus leucogenys])	
E9PK25	1.051	0.96	0.08103	0.913415794	-0.130656358	no change	no	-1.091354161	Lz_ssc|ZCDZ	Cofilin-1 OS=Homo sapiens OX=9606 GN=CFL1 PE=1 SV=1				K05765;K10363	DSTN;CFL	hsa05133(Pertussis); hsa04360(Axon guidance); hsa04666(Fc gamma R-mediated phagocytosis); hsa04810(Regulation of actin cytoskeleton)	PF00241.17(Cofilin_ADF:Cofilin/tropomyosin-type actin-binding protein)	GO:0005737(cellular_component:cytoplasm); GO:0005925(cellular_component:focal adhesion); GO:0015629(cellular_component:actin cytoskeleton); GO:0031258(cellular_component:lamellipodium membrane); GO:0009615(biological_process:response to virus); GO:0006887(biological_process:exocytosis); GO:0070062(cellular_component:extracellular exosome); GO:0017137(molecular_function:Rab GTPase binding); GO:0061001(biological_process:regulation of dendritic spine morphogenesis); GO:0005622(cellular_component:intracellular); GO:0003779(molecular_function:actin binding); GO:0043066(biological_process:negative regulation of apoptotic process); GO:0007266(biological_process:Rho protein signal transduction); GO:0016363(cellular_component:nuclear matrix); GO:0030042(biological_process:actin filament depolymerization); GO:0032587(cellular_component:ruffle membrane); GO:0044794(biological_process:positive regulation by host of viral process); GO:0005615(cellular_component:extracellular space)	nuclear	gi|987420443|ref|XP_007091932.2|( PREDICTED: cofilin-1 [Panthera tigris altaica])	
E9PK54	0.7485	0.8205	0.3349	1.096192385	0.132501017	no change	no	-0.475084852	Lz_ssc|ZCDZ	Heat shock cognate 71 kDa protein (Fragment) OS=Homo sapiens OX=9606 GN=HSPA8 PE=1 SV=8				K03283	HSPA1_8	hsa05134(Legionellosis); hsa03040(Spliceosome); hsa04612(Antigen processing and presentation); hsa04915(Estrogen signaling pathway); hsa04141(Protein processing in endoplasmic reticulum); hsa04144(Endocytosis); hsa04010(MAPK signaling pathway); hsa05164(Influenza A); hsa04213(Longevity regulating pathway - multiple species); hsa05145(Toxoplasmosis); hsa05162(Measles); hsa05169(Epstein-Barr virus infection)	PF00012.17(HSP70:Hsp70 protein)	"GO:1902904(biological_process:negative regulation of fibril organization); GO:0061738(biological_process:late endosomal microautophagy); GO:0031072(molecular_function:heat shock protein binding); GO:0051082(molecular_function:unfolded protein binding); GO:0001664(molecular_function:G-protein coupled receptor binding); GO:0048026(biological_process:positive regulation of mRNA splicing, via spliceosome); GO:0005925(cellular_component:focal adhesion); GO:0072318(biological_process:clathrin coat disassembly); GO:0070062(cellular_component:extracellular exosome); GO:0005730(cellular_component:nucleolus); GO:0043209(cellular_component:myelin sheath); GO:0051085(biological_process:chaperone mediated protein folding requiring cofactor); GO:0016021(cellular_component:integral component of membrane); GO:0005770(cellular_component:late endosome); GO:0072562(cellular_component:blood microparticle); GO:0000166(molecular_function:nucleotide binding); GO:0001786(molecular_function:phosphatidylserine binding); GO:0005524(molecular_function:ATP binding); GO:0046034(biological_process:ATP metabolic process); GO:0044822(molecular_function:poly(A) RNA binding); GO:0006810(biological_process:transport); GO:0045892(biological_process:negative regulation of transcription, DNA-templated); GO:0023026(molecular_function:MHC class II protein complex binding); GO:0005886(cellular_component:plasma membrane); GO:0055131(molecular_function:C3HC4-type RING finger domain binding); GO:0042470(cellular_component:melanosome); GO:0031625(molecular_function:ubiquitin protein ligase binding); GO:0051726(biological_process:regulation of cell cycle); GO:0005829(cellular_component:cytosol); GO:0031647(biological_process:regulation of protein stability); GO:0000151(cellular_component:ubiquitin ligase complex); GO:0000974(cellular_component:Prp19 complex); GO:0042026(biological_process:protein refolding); GO:0042623(molecular_function:ATPase activity, coupled); GO:0005681(cellular_component:spliceosomal complex)"	cytoplasmic	"gi|149041392|gb|EDL95233.1|( rCG57965, isoform CRA_b [Rattus norvegicus])"
[truncated: 5,288,339 more chars]
